# Supplementary material for: Motivational effectiveness of prosocial public health messaging to reduce respiratory infection risk: a systematic review and meta-analysis
Source: Commun Med (Lond). 2025 Dec 24;6:42. doi: 10.1038/s43856-025-01296-6 (PMC12820126; doi:10.1038/s43856-025-01296-6)
Supplement: Supplementary file 4 — Supplementary Data 1 [file 43856_2025_1296_MOESM4_ESM.xlsx]

## Sheet: Table D1. Overview of the MoA O
Table D1. Overview of the MoA Ontology class labels (Only Levels 1-3 included)
Level 1	Level 2	Level 3
01. Anatomical structure
02. Environmental system
	01. Social environment system
		01. Family environment system
		02. Friendship network
03. Bodily disposition
	01. Personal capability
		01. Mental capability
		02. Physical capability
		03. Social capability
	02. Mental disposition
		01. Alienation
		02. Awareness
		03. Behavioural intention
		04. Belief
		04. Cognitive schema
		05. Decision
		06. Goal
		07. Identity
		08. Knowledge
		09. Learned stimulus-response co-occurrence
		10. Mental image disposition
		11. Willingness to comply
		12. Motivational orientation
		13. Personal value
		14. Psychological need
		15. Mental plan
		16. Self-concept
		17. Stereotype
		18. Social embeddedness
		19. Subjective need
		20. Temporal orientation
04. Emotional action tendency
05. Cognitive representation
	01. Appraisal
		01. Appraisal of causal agency
		02. Appraisal of dangerousness
		03. Appraisal of expectedness
		04. Appraisal of obligation to act
	02. Desired standard
	03. Mental image
06. Personal role
	01. Personal social role
		01. Occupational role
	02. Personal financial resource
07. Bodily quality
	01. Mental quality
08. Location
09. Opportunity
	01. Financial opportunity
	02. Healthcare service accessibility
	03. Physical opportunity
	04. Social opportunity
	05. Temporal opportunity
10. Bodily process
	01. Bodily behavioural cue
		01. Mental behavioural cue
	02. Individual human behaviour
		01. Habitual behaviour
		02. Normative behaviour
	03. Goal pursuit process
	04. Interpersonal process
		01. Communication
		02. Social influence process
	05. Internal reward for a response
	06. Experiential rightness of goal pursuit
	07. Physiological response to emotion process
	08. Plan enactment
	09. Self-regulation of behaviour
		01. Behavioural self-regulation of behaviour
		02. Introjected self-regulation
		03. Self-reinforcing self-regulation
		04. Value-congruent self-regulation
	10. Mental process
		01. Affective process
		02. Appraisal process
		03. Arousal
		04. Attending
		05. Cognitive process
		06. Dissonance reduction process
		07. Goal setting process
		08. Heuristic process
		09. Judging
		10. Learning
		11. Memory
		12. Mental categorising
		13. Mental imagery
		14. Mentally comparing against a standard
		15. Motivation
		16. Perception
		17. Planning
		18. Self-monitoring
		19. Wanting
	11. Subliminal process
11. Consciousness
Reference source: https://osf.io/um7w6
