# Supplementary material for: Motivational effectiveness of prosocial public health messaging to reduce respiratory infection risk: a systematic review and meta-analysis
Source: Commun Med (Lond). 2025 Dec 24;6:42. doi: 10.1038/s43856-025-01296-6 (PMC12820126; doi:10.1038/s43856-025-01296-6)
Supplement: Supplementary file 5 — Supplementary Data 2 [file 43856_2025_1296_MOESM5_ESM.xlsx]

## Sheet: Table D2. General characteristi
Table D2. General characteristics
Studies	Country; Design	Method of recruitment; No of participants randomised (in total; for each group); Duration	Demographic characteristics of the recipients of the message	Characteristics of the “others” who will be protected	Target behaviour for “others” protection	Measurement of the outcome(s)	Results/ effect (statistical analysis results, statistical (in)significance)
Banker & Park (2020)	USA; field experiment (RCT)	Facebook;	Females: self-focused 5286	Loved ones and community	Behaviour: Clickthroughs	Comparison of the clickthrough	Close Prosocial / Self: Odds Ratio 1.04; SE 0.077; z: 0.58
		March 21–22, 2020; sample (N=25,580);	(60%); close prosocial 5366 (62%); distance prosocial 4806 (59%)			rates (clicks on the ad linking the user to the CDC webpage)	Distant Prosocial / Self: Odds Ratio 0.72; SE 0.059; z: 4.00**
		Self-focused: 8794 participants	Males: self-focused 3454			between conditions.	Close Prosocial / Distant Prosocial: Odds Ratio 1.45; SE 0.119; z: 4.54**
		Close prosocial: 8618 participants	(39%); close prosocial 3200 (37%); distance prosocial 3322 (41%)			Self-Focused Protect yourself: (n=381) 4.33%	No differences between the self-focused message frame and the close prosocial message, while the use of the distant prosocial messaging frame focusing on the general community of the user amounted in an approximately 27% loss in messaging efficacy relative to the self-focused frame and a 30% loss in messaging efficacy relative to the close prosocial frame.
		Distance prosocial: 8168 participants	Uncategorized: self-focused 54; close prosocial 52; distance prosocial 40			Close Prosocial Protect your loved ones (n=389) 4.51%
			Age groups:			Distant Prosocial Protect your community (n=258) 3.16%
			18–24: 1288 (5%)
			25–34: 3538 (14%)
			35–44: 5328 (21%)
			45–54: 5760 (23%)
			55–64: 6350 (25%)
			65+: 3316 (13%)
Barari et al. (2020)	Italy; survey experiment (RCT)	Market research platform Lucid; March 18-20 2020;	Males: 1655	Other people including your parents and grandparents, your friends’	Behaviour intentions: avoiding handshakes, be a general crew, cancel social gathering, close n-n-essential shops	Self-Reported Past Behaviours (5 items)	Control:
		Sample (n=3452)	Females: 1675	parents and grandparents, and/or any one of your close ones.		Personal beliefs about coronavirus measures (4 items)	Should avoid handshakes 94.8%
			Others: 14			Perception of others beliefs about coronavirus measures (4 items)	Should be general curfew 93.1%
		Control= 1150	Unidentified: 108			Financial sanctioning of risky behaviours (2 items)	Should cancel social gatherings 94.4%
		Externalities message + reflection=1151				Perceptions of government/ public response & efficacy (5 items)	Should close non-essential shops 87.9%
		Externalities message + naming=1151	Age			Anxiety/ stress/ worry battery (5 items)
			18-29: 615			Future Behaviours (3 questions)	Externalities message + reflection
			30-39: 732			Personality Battery (10 items)	Should avoid handshakes 95.2%
			50-59: 639			Personal Info (5 items)	Should be general curfew 92.9%
			60+: 440			Sharing one of the messages of their choice with 5 of their colleagues, friends, or loved ones (5 items).	Should cancel social gatherings 94.5%
							Should close non-essential shops 88.7%
							Externalities message + reflection
							Should avoid handshakes 95.6%
							Should be general curfew 93.3%
							Should cancel social gatherings 95.1%
							Should close non-essential shops 90.5%
							The vast majority (90%) chose not to share the message.
							Information treatments did not increase pro-health beliefs
Bokemper et al. (2022)*	USA; field experiment (RCT)	survey firm Lucid.io; May 21 - May 22, 2020; sample (N=2531)	n/a	Family, friends, community, vulnerable people	Beliefs	Beliefs about the efficacy and importance of social distancing scale (3 items).	Beliefs
Study 1					Social distancing and mask wearing intentions	OWN-SD scale (6 items).	Not Bravery message
					Food behaviour	Food behaviours scale (3 items).	0.037 [0.021]*; estimated effect: 0 .037 (95% CI: −0.005, 0.079) or about 12.8% of a standard deviation
					Evaluations and actions toward others	Evaluations and actions toward others (6 items).	ORLC message
							0.040 [0.022]*; estimated effect 0.040 (95% CI: −0.002, 0.084)
							OWN-SD
							Not Bravery message
							0.030 [0.018]*; estimated effect .030 (95% CI: −0.004, 0.064) or about 13% of a standard deviation
							ORLC message
							0.034 [0.017]**; estimated effect .034 (95% CI: 0.002, 0.067) or 14.7% of a standard deviation
							Food behaviours
							Not Bravery message
							0.019 [0.021]
							ORLC message
							0.038 [0.021]*; estimated effect .038 (95% CI: −0.003, 0.079)
							Evaluations and actions toward others
							Not Bravery message
							0.058 [0.017]***; estimated effect is 0.058 (95% CI: 0.023, 0.092)
							ORLC message;
							0.013 [0.017]
							The other treatment messages were statistical insignificant
Bokemper et al. (2022)*	USA; field experiment (RCT)	YouGov, mid-July and early August 2020, sample (N=6079)	n/a	Family, friends, community, vulnerable people	Beliefs	Beliefs about the efficacy and importance of social distancing scale (3 items).	Beliefs
Study 2					Social distancing	OWN-SD scale (16 items).	Baseline
					Food behaviour	Food behaviours scale (4 items).	0.023 [0.009]**
					Evaluations and actions toward others	Evaluations and actions toward others (8 items).	Not Bravery message
					Mask wearing	Mask wearing scale (7 items).	0.032 [0.009]***
							ORLC message
							0.029 [0.009]***
							OWN-SD
							Baseline
							0.013 [0.006]**;
							Not Bravery message
							0.019 [0.006]***
							ORLC message
							0.020 [0.006]***
							Food behaviours
							Baseline
							0.011 [0.009]
							Not Bravery message
							0.007 [0.008]
							ORLC message
							0.007 [0.009]
							Evaluations and actions toward others
							Baseline
							0.016 [0.008]*
							Not Bravery message
							0.030 [0.008]***
							ORLC message;
							0.023 [0.008]***
							Masks
							Baseline
							0.011 [0.008]
							Not Bravery message
							0.016 [0.008]**
							ORLC message;
							0.018 [0.008]**
							Compared to the control, the baseline message, the Not Bravery message,
							and the ORLC increase beliefs and reported behavioural intentions to practice social distancing. The Not Bravery and ORLC messages appear more effective, however.
Browning et al., (2021)	USA; 2 × 2 between-subjects factorial experiment (RCT)	Amazon's Mturk; April 2020; sample (N = 832).	Age: 18 – 78 (M = 37.78, SD = 11.61);	Friends, neighbours	Intentions to stay home & avoid social contact;	Individual intentions to follow mitigation procedures (3-item scale);	Altruistic goal-orientations within COVID-related
			Gender: Males: 475; Females: 352; Transgender: 2; Non-binary: 3		Intentions to wash hands;	Perceived Stress Scale-14 (11-item scale);	health messages led to greater intentions to follow mitigation procedures than the CDC’s standard self-protective messaging
			Race/Ethnicity: Black/ African American 11.30%; White 72.36%; Asian 6.73%; Hispanic 4.33%		Intentions to avoid social gathering	Positive and Negative Affect Scale;	(W = 4.03, p = 0.004)
			Indigenous American Indian 0.24%; Hispanic White 1.32%; Asian White 0.96%; Hispanic Indigenous American Indian White 0.24%; Hispanic Other 0.12%; Indigenous American Indian Other 0.48%; Hispanic Asian 0.24%; Black Hispanic 0.24%; Black African American White 0.48%; Black African American White Other 0.12%; Black African American Hispanic White 0.24%; Asian Pacific Islander White 0.24%; Hispanic P…			STA;
			Other 0.12%;			Behaviour measure	No significant difference between conditions on perceived stress (χ2 = 2.40, p = 0.494), positive affect (χ2= 1.04, p = 0.791), negative affect (χ2= 3.75, p = 0.290), STA (χ2= 1.25, p = 0.742), and whether or not participants chose to donate their funds
			Employment Status:				(χ2 = 3.79, p = 0.285)
			Employed 72.24%;
			Furloughed (COVID-19) 11.54%;
			Furloughed (not COVID-19) 0.48%;
			Unemployed (COVID-19) 3.97%;
			Unemployed (not COVID-19) 11.78%
			Religious Affiliation: Christian 54.57%;
			Jewish 1.08%; Muslim 1.08%; Hindu 0.6%; Buddihst 1.68%; Atheist 13.7%; Agnostic 18.03%; Unaffiliated 7.09%; Other 2.16%
Capraro & Barcelo (2020)	USA; field experiment (RCT)	Amazon	Females: 1183 (48%)	Family, community and country	Intentions to wear a face covering; Intention to practice social distancing;	3 scales: Intentions to wear a face covering scale (3 items included), Intentions to practice physical distancing scale (4 items included), and Emotions felt when wearing a face covering scale (5 items included). For each item, answers were collected using a 10-line slider from “0 = strongly disagree” to “10 = strongly agree”.	Intentions to wear a face covering
		Mechanical Turk;	Males: 1266 (51.5%)		Face covering judgment (negative emotions)		Baseline: Mean value 7.15; SD 2.95
		2sessions (April 28 & May 4 2020) individuals participated in only one Session; sample (N=2459)	Uncategorized: 10 (0.5%)				You: Mean value 7.24; SD 3.03
			Age groups:				Your family: Mean value 7.24; SD 2.96
		Baseline: 494	18–24: 146				Your community: Mean value 7.52; SD 2.85
		Community: 466	-0.06				Your country: Mean value 7.31; SD 2.91
		Country: 497	25–34: 838				The Your community condition gives rise to greater intentions to wear masks than the Baseline (p = 0.021); all other n.s.
		Family: 528	-0.34				Intentions to practice physical distancing
		You: 473	35–44: 644				Baseline: Mean value 8.61; SD 1.92
			-0.26				You: Mean value 8.62; SD 2.17
			45–54: 423				Your family: Mean value 8.72; SD 1.81
			-0.17				Your community: Mean value 8.73; SD 1.86
			55–64: 276				Your country: Mean value 8.68; SD 1.88
			-0.11				No significant differences across conditions.
			65+: 131				Wearing mask emotions
			-0.06				Baseline: Mean value 2.71; SD 1.75
			political view				You: Mean value 2.93; SD 1.94
			left-leaning: 1241 (50%)				Your family: Mean value 2.86; SD 1.77
			center: 507 (21%)				Your community: Mean value 2.87; SD 1.82
			right-leaning: 708 (29%)				Your country: Mean value 2.82; SD 1.85
			Ethnicity				No significant differences across conditions.
			American Indian or Alaska native: 14 (0.56%)
			Asian: 199 (8.09%)				Females were significantly less associated with negative emotions felt wearing a face covering (b = -0.329, p = 0.037), as it is also being older (b = -0.012, p = 0.049), while right-leaning people tend to have more negative feelings when wearing a face covering.
			Black or African American: 143 (5.81%)
			Native Hawaiian or other Pacific Islander: 7 (<0.01%)
			White: 2025 (82.35%)
			Multiracial: 70 (2.85%)
Ceylan et al., (2021)	Turkey; experiment (RCT)	Qualtrics;	Females: 65	All others	Social distance, help others	The persuasiveness of the message to self-isolate (2 items)	Persuasiveness of the Message to Self-Isolate
Study 1		April 22 -May 6 2020, at a private university	Males: 48			How much the message motivates individuals to help others (3 items)	Mprosocial=4.54, SD=1.34
		in Turkey; sample (N=113)	meanage = 21.06 years,				Mself−interested=3.58, SD=1.64
			SD = 1.86 years				F(1, 111) = 11.70 (p = 0.001); η2p = 0.10
							Message motivation to help others
							Mprosocial=4.25, SD=1.74
							Mself−interested=2.95, SD=1.82
							F(1, 111) = 15.01 (p < 0.0001);
							η2p = 0.12
							The prosocial message was more persuasive to self-isolate and help others than the self-interested message.
Ceylan et al., (2021)	USA; experiment (RCT)	Prolific Academic;	Females: 111	All others	Social distance, help others	The persuasiveness of the message to self-isolate (2 items)	Persuasiveness of the Message to Stay at Home: The effect of message type was positive β=1.33, SE=0.56, t=2.37 (p = 0.02)
Study 2		May 26, 2020; sample (N=202)	Males: 90			How much the message motivates individuals to help others (3 items)	How Much the Message Motivates Individuals to Help Others: The effect of message type was positive β=2.21, SE=0.51, t=4.37 (p < 0.0001)
			Unidentified=1			The feeling of joint responsibility to protect from coronavirus (2 items)	Feeling Joint Responsibility to Protect from Coronavirus: The prosocial message created a higher feeling of joint responsibility to protect from coronavirus than the self-interested message β=2.23, SE=0.60, t=3.73 (p < 0.001)
			meanage = 36.94 years,			The fear of coronavirus
			SD = 13.08 years			scale (7 items)	Direct effect of the message type on persuasiveness of the message to stay at home β=0.10, SE=0.47, t=0.21
							Direct effect of fear of coronavirus on persuasiveness of the message to stay at home β=0.19, SE=0.10, t=1.90*
							Direct effect of the moderated effect of message type on persuasiveness of the message to stay at home β=−0.21, SE=0.15, t=−1.43
							Direct effect of feeling joint responsibility to protect from coronavirus on persuasiveness of the message to stay at home β=0.55, SE=0.05, t=10.17**
							Direct effect of the message type on how much the message motivates individuals to help others β=1.34, SE=0.47, t=2.88**
							Direct effect of fear of coronavirus on how much the message motivates individuals to help others β=0.40, SE=0.10, t=4.03**
							Direct effect of the moderated effect of message type on how much the message motivates individuals to help others β=−0.32, SE=0.14, t=−2.22*
							Direct effect of feeling joint responsibility to protect from coronavirus on how much the message motivates individuals to help others β=0.39, SE=0.05, t=7.24**
Ceylan et al., (2021)	USA; experiment (RCT)	Prolific Academic;	Females: 113	All others	Social distance, help others	The persuasiveness of the message to self-isolate (2 items)	Persuasiveness of the Message to Stay at Home: The effect of message type was positive β=2.36, SE=0.97, t=2.42 (p = 0.02)
Study 3		August 20, 2020; sample (N=201)	Males: 88			How much the message motivates individuals to help others (3 items)	How Much the Message Motivates Individuals to Help Others: The effect of message type was positive β=3.45, SE=1.03, t=3.42 (p= 0.001).
			meanage = 35.58 years, SD = 12.48 years			The feeling of joint responsibility to protect from coronavirus (3 items)	Feeling Joint Responsibility to Protect From Coronavirus: The prosocial message created a higher feeling of joint responsibility to protect from coronavirus than the self-interested message β=3.92, SE=0.99, t=3.95 (p < 0.001)
						The locus of control scale (6 items)
							Direct effect of the message type on persuasiveness of the message to stay at home β=-0.13, SE=0.78, t=0.17
							Direct effect of fear of coronavirus on persuasiveness of the message to stay at home β=0.15, SE=0.14, t=1.08
							Direct effect of the moderated effect of message type on persuasiveness of the message to stay at home β=−0.09, SE=0.19, t=−0.48
							Direct effect of feeling joint responsibility to protect from coronavirus on persuasiveness of the message to stay at home β=0.63, SE=0.05, t=11.82*
							Direct effect of the message type on how much the message motivates individuals to help others β=1.42, SE=0.93, t=1.52
							Direct effect of fear of coronavirus on how much the message motivates individuals to help others β=0.50, SE=0.17, t=2.89**
							Direct effect of the moderated effect of message type on how much the message motivates individuals to help others β=−0.38, SE=0.23, t=−1.71*
							Direct effect of feeling joint responsibility to protect from coronavirus on how much the message motivates individuals to help others β=0.52, SE=0.06, t=8.05**
Everett et al. (2020)	USA; experiment (RCT)	Prolific Academic; 15-16/3/2020; sample (N=1048)	Females: 524 (50.48%)	Family, friends and fellow citizens	washing hands, avoiding social gatherings, self-isolating, and sharing public health messages	Behavioural intentions (4 items)	Behavioural intentions
			Males: 497 (47.88%)			Perception of messenger (2 items)	Participants reported significantly stronger intentions to share the deontological message (M=3.34) relative to the non-moral message (M=2.82, t(1023)=3.10, p = .01) and the virtue-based message (M=2.86, t(1023)=2.83, p = .02)
		Deontological: 268 (citizen: 148; leader: 120)	Other: 17 (1.64%)			Pandemic attitudes (3 items)	All other comparisons were non-significant
		Virtue: 262 (citizen: 148; leader: 114)	Age: (M=45)			Lay intuitions about message effectiveness (3 items)	Second order beliefs
		Utilitarian: 247 (citizen: 109; leader: 138)					Participants reported significantly stronger second-order beliefs about handwashing after reading the deontological message (M=4.95) relative to the virtue-based message (M=4.62, t(1024)=2.65, p = .04). The deontological message (M = 4.68) led to marginally stronger second-order beliefs about avoiding social gatherings, relative to the non-moral message (M = 4.40, t(1024)=2.36, p = .09)
		Non-moral: 271 (citizen: 133; leader: 138)	Asian: 72 (6.94%)				Perceptions of messenger
			Black: 135 (13.02%)				Participants who shared deontological messages were seen as significantly more moral (M = 5.47) than non-moral messengers (M = 5.20; t(1024)=2.60, p = .05)
			Unspecified: 80 (7.71%)				Pandemic attitudes
			White: 750 (72.32%)				We observed a trend-level effect of message type on feelings of personal responsibility for protecting others from contracting the disease (F(3,1024) = 2.20, p=0.09). Planned comparisons showed that virtue-based messages lead to a marginally greater sense of responsibility (M = 5.63) compared to non-moral messages (M = 5.29; t(1024)=2.42, p = .07)
							Lay beliefs about message effectiveness
			High School: 105 (10.17%)				53% of participants reported that they thought the utilitarian message would be most effective, 34% thought the deontological message would be most effective, and 13% thought the virtue-based message would be most effective.
			Some College: 268 (25.97%)
			2-Year Degree: 116 (11.24%)
			4 Year Degree: 351 (34.01%)
			PostGrad/ Professional: 192 (18.60%)
Falco & Zaccagni (2021)	Denmark	Respondents received a message inviting them to participate in a survey via e-Boks; March 25 and April 7, 2020; sample (N=5310)	n/a	Family, loved ones, compatriots, vulnerable people	Social distancing	Intentions to stay home the following day	Intentions
	Experiment (RCT)					Actions (stayed home)	You loss 0.0449** (0.0196)
							You gain 0.0432** (0.0193)
							Family loss 0.0471** (0.0198)
							Family gain 0.0398** (0.0197)
							Others loss 0.00421 (0.0181)
							Others gain 0.0181 (0.0181)
							Country loss 0.0270 (0.0185)
							Country gain 0.0237 (0.0189)
							Generic 0.0249 (0.0190)
							Actions
							You loss 0.0273 (0.0223)
							You gain 0.0302 (0.0221)
							Family loss 0.0251 (0.0223)
							Family gain 0.0183 (0.0223)
							Others loss -0.000453 (0.0214)
							Others gain 0.0260 (0.0216)
							Country loss 0.0171 (0.0215)
							Country gain 0.0436* (0.0227)
							Generic 0.0322 (0.0224)
							Respondents who are in worse health conditions and face the greatest risks
							from an infection are the most affected by the treatments. The “family” reminder has a strong effect among people in bad health.
Favero & Pedersen (2020)	USA;	Prolific; April 3, 2020; sample (n=1502)	n/a	Family, friends, vulnerable people	Social distancing	Willingness to socially distance (1 item)	Willingness to adhere to social distancing does not significantly differ
	Experiment (RCT)					Intended social distancing behaviour (5 items)	Treatment 1: 0.451 (1.726) [-2.389, 3.292]
					secondary outcomes: COVID-19-related attitudes and beliefs	COVID-19-related attitudes and beliefs (4 items)	Treatment 2: -0.200 (1.633) [-2.888, 2.488]
							Treatment 3: -0.389 (1.696) [-3.180, 2.402]
							Treatment 4: -0.444 (1.646) [-3.152, 2.265]
							Intended social distancing behaviour does not significantly differ
							Treatment 1: 0.094 (0.591) [-0.879, 1.067]
							Treatment 2: -0.178 (0.597) [-1.161, 0.804]
							Treatment 3: -0.417 (0.585) [-1.381, 0.546]
							Treatment 4: -0.131 (0.629) [-1.167, 0.904]
							COVID-19-related attitudes and beliefs
							all treatments had no effect
Frias-Navarro et al., (2021)	Spain, Chile and Colombia; Experiment (RCT)	Social networks such as Facebook, WhatsApp, Twitter, Instagram, ResearchGate;	Females 2451 (68%): Spain 735 (65.5%); Chile 824 (74.4%); Colombia 932 (65%)	Family, friends, neighbours	Washing hands, participating in public gatherings, staying at home/avoiding social contact, and forwarding the message to inform more people	Behavioural intentions of the participants themselves (4 items: washing hands, participating in public gatherings, staying at home/avoiding social contact, and forwarding the message to inform more people)	Behavioural Intentions (Opinions referring to the Self)
		March 25 – April 21 2020; sample (N=3662);	Males 1158 (31.6%): Spain 382 (34%); Chile 282 (25.5%); Colombia 494 (34.5%)			Participants’ beliefs about others’ behaviours (4 items: washing hands, participating in public gatherings, staying at home/avoiding social contact, and forwarding the message to inform more people)	Hand washing
		Spain (n=1,122), Chile (n=1,107), Colombia (n=1,433)	Uncategorized 13 (0.4%): Spain 5 (0.4%); Chile 1 (0.01%); Colombia 7 (0.5%)				Deontological: M=6.24 (SD=1.37)
			Age groups:				Utilitarianism: M=6.1 (SD=1.52)
		Control: 918 participants	18–21: 744				Virtue: M=5.69 (SD=1.85)
		Deontological: 897 participants	-0.203				Control: M=6.07 (SD=1.56)
		Utilitarian: 921 participants	22–25: 759				The differences between the virtue-based message and the mean scores on the deontological message (p < .001, d=0.34), the utilitarian message (p < .001, d=0.24), and the control message (p < .001, d= –0.22) are statistically significant
		Virtue: 926 participants	-0.207				Participating in public gatherings
			26–33: 728				Deontological: M=1.64 (SD=1.48)
			-0.199				Utilitarianism: M=1.7 (SD=1.5)
			34–49: 866				Virtue: M=1.94 (SD=1.61)
			-0.236				Control: M=1.63 (SD=1.39)
			50+: 565 (15.4%)				The differences between the virtue-based message and the mean scores on the deontological message (p < .001, d=0.19), the utilitarian message (p = .005, d=-0.15), and the control message (p < .001, d= 0.21) are statistically significant
							Staying at home and avoiding social contact
							Deontological: M=6.11 (SD=1.56)
							Utilitarianism: M=5.98 (SD=1.64)
							Virtue: M=5.75 (SD=1.73)
							Control: M=6.07 (SD=1.59)
							The differences between the virtue-based message and the mean scores on the deontological message (p < .001, d=0.22), the utilitarian message (p = .023, d=0.14), and the control message (p < .001, d= -0.20) are statistically significant
							Sharing the message
							Deontological: M=4.54 (SD=2.19)
							Utilitarianism: M=4.44 (SD=2.22)
							Virtue: M=3.38 (SD=2.3)
							Control: M=4.33 (SD=2.23)
							The differences between the virtue-based message and the mean scores on the deontological message (p < .001, d=0.31), the utilitarian message (p < .001, d=0.27), and the control message (p < .001, d= –0.22) are statistically significant
							Behavioural Beliefs (Opinions about Others).
							Hand washing
							Deontological: M=4.95 (SD=1.63)
							Utilitarianism: M=4.89 (SD=1.65)
							Virtue: M=4.48 (SD=1.85)
							Control: M=4.76 (SD=1.69)
							The differences between the virtue-based message and the mean scores on the deontological message (p < .001, d=0.27), the utilitarian message (p < .001, d=0.23), and the control message (p < .002, d= –0.16) are statistically significant
							Participating in public gatherings
							Deontological: M=3.35 (SD=1.79)
							Utilitarianism: M=3.26 (SD=1.72)
							Virtue: M=3.36 (SD=1.73)
							Control: M=3.33 (SD=1.72)
							The differences between messages are statistically insignificant
							Staying at home and avoiding social contact
							Deontological: M=4.91 (SD=1.55)
							Utilitarianism: M=4.84 (SD=1.54)
							Virtue: M=4.57 (SD=1.7)
							Control: M=4.76 (SD=1.58)
							The differences between the virtue-based message and the mean scores on the deontological message (p < .001, d=0.21), the utilitarian message (p = .023, d=0.17), and the control message (p < .012, d= -0.12) are statistically significant
							Sharing the message
							Deontological: M=4.76 (SD=1.68)
							Utilitarianism: M=4.69 (SD=1.68)
							Virtue: M=4.5 (SD=1.72)
							Control: M=4.57 (SD=1.72)
							The differences between the virtue-based message and the mean scores on the deontological message (p < .001, d=0.26), and the utilitarian message (p < .031, d=0.12), are statistically significant.
Gillman et al., (2022)	USA: 2x3 factorial experiment (RCT)	Prolific (August 2020); sample (N=600)	Mean age = 32.55;	Others	Reactance;	Message derogation (5-items);	Participants derogated the self-focused message more than the other-focused message.
			51% female		Attitudes;	Message-Elicited threat (5-items);	Significant interaction between the values vs. health affirmation conditions and self vs. other conditions, F (1, 594) = 4.79, ηp2=0.008, p = 0.029
		Incentives: $2.17 for participation			Behavioural responses	Affective reactance;
			white (70.8%); Asian (13.7%); Black or African American (6%); American Indian or Alaska Native		Protective behaviour willingness	Perceptions of source credibility (6-items);	A main effect of the self vs. other manipulation on message derogation, F(1, 594) = 6.61, ηp2=0.011, p = 0.010, such that participants who received the other-focused message derogated the message less.
			(0.8%);			Attitudes (2-items);
			Native Hawaiian or Pacific Islander (0.5%);			COVID-19-Protective behavioural intentions;
			Other race (3.2%);			Willingness
			9% Hispanic
			56% college degree or higher
Grant et al., (2011)	USA; Experiment (RCT)	U.S. hospital;	Control (n = 21 dispensers)	Hospitalized patients	Hand hygiene	The percentage of soap and	Control (n = 21)
Study 1		2-week periods;	Personal consequences (n=23 dispensers)			hand-sanitizing gel used from dispensers in hospital units before and	M=40.13% (SD=24.43)
		Sample 66 dispensers available	Patient consequences (n=22 dispensers)			after the signs were introduced	Personal consequences (n=23)
		for physicians and nurses in the hospital					M=33.98% (SD=19.65)
							Patient consequences (n=22)
							M=54.18% (SD=18.33)
							In the posttest, the amount of hand-hygiene product used from dispensers with the patient-consequences
							sign was significantly greater than the amount used from dispensers with the personal-consequences sign (p < 0.01, d = 1.06, prep = 0.97) or the control sign (p < 0.05, d = 0.65, prep = 0.89).
Grant et al., (2011)	USA; Experiment (RCT)	U.S. hospital;	Nurses (59% of observations),	Hospitalized patients	Hand hygiene adherence	Pre-test and Post-test hand-hygiene adherence	Personal consequences
Study 2		2-week periods;	physicians (17% of observations), and ancillary staff (technicians, nutritionists, social workers, pharmacists, and			Pre-test (2-week period): 322 hand-hygiene opportunities (hand-hygiene adherence: 259)	Pre-test hand-hygiene adherence: 80.00% (96adherence/120observetions)
			transporters; 24% of observations).			Post-test (2-week period): 245 hand-hygiene opportunities (hand-hygiene adherence: 212)	Post-test hand-hygiene adherence: 79.71% (55 adherence /69observetions)
							Patient consequences
			personal-consequences condition (57 signs, 71				Pre-test hand-hygiene adherence: 80.69% (163 adherence /202observetions)
			beds)				Post-test hand-hygiene adherence: 89.20% (157adherence /176observetions)
			patient-consequences				During the posttest period, hand-hygiene adherence was significantly
			condition (69 signs, 87 beds)				greater on units with the patient-consequences sign than on units with the personal-consequences sign, χ2(1, N = 245)=3.83, p=0.05, d=0.36, prep=0.88.
Hacquin et al. (2020)	France;	IPSOS; sample (n=3000)	(MAge = 48.52, SD=16.23);	Others (general population)	Protective behaviours	Behavioural Intentions (3 items: compliance, transmission, enforcement)	Handwashing Poster
	Experiment (RCT)		Control: n=500		Handwashing	Recall (2 items)	Recall
		Incentives: Gift vouchers for participation	Simplified: n=500			Poster clarity (4 items)	Control: M=1.39 (SD=0.48)
			Morality: n=500				Simplified: M=1.41 (SD=0.47)
			Self-protection: n=500				Morality: M=1.38 (SD=0.48)
			Disgust: n=500				Self-protection: M=1.35 (SD=0.49)
			Sunk-costs: n=500				Disgust: M=1.38 (SD=0.46)
							Sunk-costs: M=1.39 (SD=0.45)
							Behavioural Intentions
							Control: M=0.53 (SD=0.21)
							Simplified: M=0.53 (SD=0.22)
							Morality: M=0.53 (SD=0.22)
							Self-protection: M=0.53 (SD=0.22)
							Disgust: M=0.54 (SD=0.21)
							Sunk-costs: M=0.52 (SD=0.22)
							Posters clarity
							Control: M=5.76 (SD=2.04)
							Simplified: M=5.92 (SD=2.21)
							Morality: M=5.96 (SD=2.07)
							Self-protection: M=5.89 (SD=2.16)
							Disgust: M=6.04 (SD=2.04)
							Sunk-costs: M=5.94 (SD=2.02)
							no difference in Recall (all βs < 0.2, all ts < 1.5, all ps > .1), Behavioural Intentions (all βs < 0.2, all ts < 1.0, all ps > .3) or Poster Clarity (all βs < 0.2, all ts < 1.5, all ps > .1) between the Control condition and the other conditions.
							Protective behaviours poster
							Recall
							Control: M=1.63 (SD=0.29)
							Simplified: M=1.61 (SD=0.30)
							Morality: M=1.59 (SD=0.29)
							Self-protection: M=1.59 (SD=0.28)
							Disgust: M=1.58 (SD=0.29)
							Sunk-costs: M=1.60 (SD=0.28)
							Behavioural Intentions
							Control: M=0.60 (SD=0.21)
							Simplified: M=0.60 (SD=0.21)
							Morality: M=0.59 (SD=0.22)
							Self-protection: M=0.60 (SD=0.22)
							Disgust: M=0.61 (SD=0.21)
							Sunk-costs: M=0.60 (SD=0.22)
							Posters clarity
							Control: M=6.26 (SD=1.64)
							Simplified: M=6.19 (SD=1.90)
							Morality: M=6.22 (SD=1.76)
							Self-protection: M=6.15 (SD=1.86)
							Disgust: M=6.23 (SD=1.79)
							Sunk-costs: M=6.16 (SD=1.93)
							no difference in Behavioural Intentions (all βs < 0.1, all ts < 1.0, all ps > .4) or Poster Clarity (all βs < 0.1, all ts < 1.0, all ps > .3) between the Control condition and the other conditions. We found no significant differences in Recall between the Control Condition and other conditions, except for the Disgust Poster (Simplified: β = -0.05, t (1018) = -0.48, p = .63, Morality: β = -0.18, t…
Heffner et al. (2021)	USA; Experiment (RCT)	Prolific; March 24-26 2020; sample (n=955)	Females: 506	Most vulnerable	Willingness to self-isolate	Willingness to self-isolate (1 item)	Both the threat intervention (M = 6.44, SD = 15.41; t(954) = 12.92, p < .001; Cohen's d = 0.42) and prosocial intervention (M = 6.50, SD = 15.71; t(954) = 12.79, p < .001; Cohen's d = 0.41) increased willingness to self-isolate.
			Males: 494 (SD=11.89)			Change in willingness to	Change in willingness to self-isolate: Threat intervention (M = 93.75, SD = 12.96); prosocial intervention (M = 93.81, SD = 13.43). No significantly differences.
			Age M = 44.8, SD = 15.9).			self-isolate after reading the interventions. (1 item)	The threat intervention was experienced as significantly more arousing (M = 115.46, SD = 126.60) than the prosocial intervention (M = 81.88, SD = 99.37; paired sample t (954)=7.90, p < .001; Cohen's d=0.26).
			Ethnicity			Measuring emotional experiences (Affective	The threat intervention was significantly more negatively valenced (M = −158.67, SD = 94.28) than the prosocial intervention (M = 134.60, SD = 90.95; t(954) = −68.50, p < .001; Cohen's d = 2.22).
			73.0% White, 13.4% Black, 4.4% East			Representation Mapping (dARM) tool)
			Asian, 3.9% Hispanic / Latinx, 2.1% South Asian, 1.6% Mixed Race,
			0.4% Native American, 0.3% Middle Eastern, and 0.9% Other
Jordan et al. (2020)	USA; Experiment (RCT)	Amazon Mechanical Turk; March 14 (Study 1) and March 16 (Study 2), 2020; sample (N=988)	mean age = 39, 57% male	Community	Prevention intentions such as Hand washing, stop hugging people or shaking other people’s hands, avoid touching face, cover mouth when cough and sneeze, stay home, avoid going out	Prevention intentions (e.g. hand washing; 11 items)	Prevention intentions
Study 1						Social distancing intentions (11 item)	Personal = 79.19 [76.98, 81.40],
					Social distancing intentions	Perceived personal threat	Control = 76.41 [74.31, 78.50],
						(to the subject; 2 items)	b = 2.78, t = 1.89, d = 0.17, p = 0.059
						Public threat (to society) of coronavirus (2 items)	Public = 81.88 [80.11, 83.64],
							Control = 76.41 [74.31, 78.50],
							b = 5.47, t = 3.70, d = 0.33, p < 0.001
							Personal + Public = 79.76 [77.67, 81.85],
							Control = 76.41 [74.31, 78.50],
							b = 3.35, t = 2.26, d = 0.20, p = 0.024
							no robust evidence for treatment effects regarding social distancing intentions
							Personal threat: 0.073 (0.039)
							Public threat: 0.469*** (0.039)
Jordan et al. (2020)	USA; Experiment (RCT)	Amazon Mechanical Turk; March 16 (Study 2), 2020; sample (N=1188+742 from Study 1 (without control group))	mean age = 37, 60% male	Community	Prevention intentions such as Hand washing, stop hugging people or shaking other people’s hands, avoid touching face, cover mouth when cough and sneeze, stay home, avoid going out	Prevention intentions (e.g. hand washing; 11 items)	Prevention intentions
Study 2					Social distancing intentions	Perceived personal threat	Public vs. Personal = 82.48 [81.34, 83.61]
						(to the subject; 2 items)	Personal = 79.93 [78.66, 81.19],
						Public threat (to society) of coronavirus (2 items)	b = 2.55, t = 2.90, d = 0.16, p = 0.004
							Public vs. Personal + Public
							Public = 82.48 [81.34, 83.61],
							Personal + Public = 81.07 [79.81, 82.32],
							b = 1.41, t = 1.60, d = 0.09, p = 0.109
							Personal threat: 0.065* (0.033)
							Public threat: 0.496*** (0.033)
							no robust evidence for treatment effects regarding social distancing intentions
Jordan et al. (2020)	USA; Experiment (RCT)	Amazon Mechanical Turk; April 17 (Study 3a), April 22 (Study 3b), April 23 (Study 3c) and April 30 (Study 3d), 2020;	mean age = 38,	Community	Hand washing, stop hugging people or shaking other people’s hands, avoid touching face, cover mouth when cough and sneeze, stay home, avoid going out	Prevention intentions (e.g. hand washing; 10 items)	Prevention intentions
Study 3a-d			55% male			Perceived personal threat	Personal
		leaving us with n = 3985 subjects across Studies 3a–d (mean age = 38,				(to the subject; 2 items)	Time 1 = 70.88 [69.88, 71.89],
		55% male) and n = 1773 subjects in Study 3d (mean age = 39, 48% male).				Public threat (to society) of coronavirus (2 items)	Time 2 = 74.49 [73.48, 75.51],
							b = 3.61, t = 16.62, d = 0.19, p < 0.001
							Public
							Time 1 = 73.46 [72.50, 74.42],
							Time 2 = 76.73 [75.77, 77.68],
							b = 3.27, t = 14.99, d = 0.18, p < 0.001
							Personal + Public
							Time 1 = 72.07 [71.12, 73.03],
							Time 2 = 75.06 [74.09, 76.03],
							b = 2.99, t = 14.11, d = 0.17, p < 0.001
							all three treatments were similarly effective at increasing prevention intentions.
							Time 1
							Personal threat: 0.185*** (0.019)
							Public threat: 0.435*** (0.019)
							Time 2
							Personal threat: 0.160*** (0.019)
							Public threat: 0.469*** (0.019)
Luttrell & Petty (2020)	USA; Experiment (RCT)	Amazon’s Mechanical Turk; March 2020; sample (n=191)	Females: 36.1%	People who are most at risk (i.e., older adults and people with suppressed immune systems).	Social distancing	Persuasiveness (1 item)	The other-focused message was rated slightly more persuasive (M=3.91, SD=0.93) than the self-focused message (M=3.74, SD=1.00), this difference was not significant.
Study 1			Males: 63.9%			Public health Moralization (1 item)	The other-focused message was more of a moral argument (M=3.85, SD=0.95) than the self-focused message (M=2.87, SD=1.33). Moralization was higher following the other-focused message (M=3.91, SD=0.90) than the self-focused message (M=3.59, SD=1.00).
			Mage=39.23 (SD=11.89)			Moral argument (1 item)
Luttrell & Petty (2020)	USA; Experiment (RCT)	Prolific; March	Females: 48.1%	People who are most at risk (i.e., older adults and people with suppressed immune systems).	Social distancing	Persuasiveness (3 item)	Perceived as Moral Argument
Study 2		2020.; sample (n=443)	Males: 51.9%			Public health Moralization (1 item; before displaying the message)	Self-focused: M=2.64 (SD=1.23)
			Mage=34.23 (SD=12.46)			Moral argument (1 item)	Other focused: M=3.54 (SD=1.02)
						Concern about COVID-19 (1 item)	Combined: M=3.54 (SD=1.00)
						Intentions to	F(2, 440)=33.48**; η2=0.13
						practice social distancing (1 item)	Perceived as Emotional Argument
							Self-focused: M=3.34 (SD=1.08)
							Other focused: M=3.28 (SD=1.08)
							Combined: M=3.25 (SD=1.09)
							F(2, 440)=0.30; η2=0.001
							Persuasiveness
							Self-focused: M=3.60 (SD=0.90)
							Other focused: M=3.87 (SD=0.91)
							Combined: M=3.80 (SD=0.90)
							F(2, 440)=3.62*; η2=0.02
Luttrell & Petty (2020)	USA; Experiment (RCT)	Prolific; June	Females: 50.65%	People who are most at risk (i.e., older adults and people with suppressed immune systems).	Social distancing	Persuasiveness (3 item)	Participants again perceived the other-focused message as more of a moral argument (M=3.79, SD=0.97) than the self-focused message (M=3.13, SD=1.25), t(381)=-5.79, p < .001, d=-0.59. The messages did not significantly differ in perceived emotional content p=0.69.
Study 3		2020.; sample (n=383)	Males: 49.35%			Public health Moralization (1 item; before displaying the message)
			Mage=35.43 (SD=12.80)			Moral argument (1 item)
						Concern about COVID-19 (1 item)
						Intentions to
						practice social distancing (1 item)
Miller et al., (2012)	UK;	Advertisements placed around the university campus, email messages sent to various departments across 15 UK universities; mid-May to mid-July 2009; sample (n=84);	Females: 64 (76.2%)	Family	Handwashing	Handwashing intentions (3 items)	Handwashing intentions/ Intended frequency of hand washing
	2 x 2 factorial design Experiment (pilot RCT)		Males: 16 (19%) Uncategorized: 4 (4.8%)		Preventive behaviours	Behavioural determinants (10 items)	Low threat no coping messages: M=3.47 (SD=1.05)
		Incentives: a prize draw for £150				Risk (3 items)	Low threat coping messages: M=4.19 (SD=0.98)
			Mean age: 32.7				High threat no coping messages: M=3.32 (SD=1.38)
			years (SD= 11.82 years),				High threat coping messages: M=4.17 (SD=0.94)
			living in a household with children under the age of 16 years: 48 (57.1%)				Treat effect: η2= 0.00; Coping effect: η2= 0.11
							coping messages: odds ratio=2.44 [95% (CI): 0.96–6.18]
			low-threat/no coping messages group: 32 (94.1%)				Treat condition: odds ratio = 0.93, [95% CI: 0.36–2.38]
			low-threat/ coping messages group: 21 (87.5%)				Behavioural determinants/ Instrumental attitude
			high-threat/no coping messages group: 19 (82.6%)				Low threat no coping messages: M=3.28 (SD=1.52)
			high-threat/ coping messages group: 12 (57.1%)				Low threat coping messages: M=2.59 (SD=1.55)
							High threat no coping messages: M=3.22 (SD=1.43)
							High threat coping messages: M=1.61 (SD=0.98)
							Affective attitude
							Low threat no coping messages: M=3.51 (SD=1.42)
							Low threat coping messages: M=3.46 (SD=1.29)
							High threat no coping messages: M=3.37 (SD=1.33)
							High threat coping messages: M=2.85 (SD=1.31)
							Behavioural beliefs
							Low threat no coping messages: M=2.77 (SD=1.08)
							Low threat coping messages: M=2.51 (SD=1.28)
							High threat no coping messages: M=2.85 (SD=1.13)
							High threat coping messages: M=1.98 (SD=1.35)
							Attitudinal measures (combined): Treat effect: η2= 0.03; Coping effect: η2= 0.15
							Behavioural determinants/ Descriptive norm
							Low threat no coping messages: M=4.41 (SD=1.60)
							Low threat coping messages: M=4.50 (SD=1.40)
							High threat no coping messages: M=4.72 (SD=1.24)
							High threat coping messages: M=4.18 (SD=1.27)
							Injunctive norm
							Low threat no coping messages: M=3.67 (SD=1.21)
							Low threat coping messages: M=3.65 (SD1.53)
							High threat no coping messages: M=3.75 (SD=1.17)
							High threat coping messages: M=2.82 (SD=1.42)
							Normative beliefs
							Low threat no coping messages: M=3.02 (SD=1.11)
							Low threat coping messages: M=2.31 (SD=1.02)
							High threat no coping messages: M=2.65 (SD=1.18)
							High threat coping messages: M=2.15 (SD=0.95)
							Normative measures (combined): Treat effect: η2= 0.04; Coping effect: η2= 0.07
Miyajima et al. (2021)	Japan	CrowdWorks2, May 22 - May 23, 2020; sample (N = 1,583)	Male: 574, female: 1,009, Mage = 37.90 years, (SD = 10.01)	Community	Prevention intentions (e.g. avoid going to places with	Prevention intentions (15 items)	Prevention intentions
Study 1	Experiment (RCT)				poor ventilation, personal hygiene, interpersonal contact, social distancing,	Perceived threat of coronavirus (6 items)	control condition (M = 73.36, SD = 18.02); vs. personal condition: M = 78.78, SD = 17.09, t[1579] = 4.44, p < 0.001, d = 0.308, 95% CI [0.169, 0.446]; vs. public condition: M = 77.84, SD = 16.95, t[1579] = 3.61, p = 0.001, d = 0.254, 95% CI [0.116, 0.392]; vs. personal + public condition: M = 78.19, SD = 18.43, t[1579] = 3.79, p < 0.001, d = 0.274, 95% CI [0.136, 0.412].
		Participation incentives US$0.93			and self-isolation)	Relational mobility (12 items)	There were no significant differences among the three treatments, ps > 0.784, ds < 0.053
						Fear of negative evaluation from others (12 items)	social desirability
						Social desirability (24 items)	control condition: (M = 73.66, SD = 17.48) vs. personal condition: M = 78.73, SD = 17.45, t[1578] = 4.18, p < 0.001, d = 0.290, 95% CI [0.152, 0.428]; vs. public condition: M = 77.79, SD = 17.45, t[1578] = 3.34, p = 0.003, d = 0.236, 95% CI [0.098, 0.374]; vs. personal + public condition: M = 77.97, SD = 17.47, t[1578] = 3.40, p = 0.003, d = 0.246, 95% CI [0.109, 0.384]. No significant difference…
Miyajima et al. (2021)	Japan	CrowdWorks, May 28-30, 2020; sample (N= 1,686)	Male = 546, Female = 1,140	Community, family	Prevention intentions (e.g. avoid going to places with	Prevention intentions (15 items)	Prevention intentions
Study 2	Experiment (RCT)		Mage = 36.27, (SD = 10.46);		poor ventilation, personal hygiene, interpersonal contact, social distancing,	Perceived threat of coronavirus (6 items)	Control condition (M = 72.67, SD = 16.85), vs. personal condition:
		Participation incentives US$0.93			and self-isolation)	Relational mobility (12 items)	M = 76.36, SD = 18.42, t(1682) = 3.13, p = 0.011, d = 0.209, 95% CI [0.073, 0.345];
			Married: 49.47%			Fear of negative evaluation from others (12 items)	vs. public condition: M = 75.86, SD = 17.95, t(1682) = 2.67, p = 0.031, d = 0.181, 95% CI [0.045, 0.316];
			Average number			Social desirability (24 items)	vs. family condition:M = 76.31, SD = 17.27, t(1682) = 3.00, p = 0.014, d = 0.206, 95% CI [0.071, 0.342]
			of children: 0.66				No significant
			Currently employed: 69.57%				difference between the three treatments was obtained, ps > 0.971, ds < 0.029
			Tokyo = 15.72%, Osaka = 8.54%,				social desirability
			Kanagawa = 8.07%.				control condition (M = 72.67, SD = 17.38), vs. personal condition: M = 76.46, SD = 17.39, t(1681) = 3.26, p = 0.007, d = 0.218, 95% CI [0.082, 0.354];
							vs. public condition:M = 75.83, SD = 17.38, t(1681) = 2.69, p = 0.029, d = 0.182, 95% CI [0.046, 0.317];
							vs. family condition: M = 76.22, SD = 17.38, t(1681) = 2.96, p = 0.016, d = 0.204, 95% CI [0.068, 0.340]
							No significant differences between the three treatments, ps > 0.842, ds < .036
							perceived threat of the coronavirus
							significant main effect on the perceived personal threat, F(3,1682) = 3.04, p = 0.028, n2p = 0.005, 95% CI [0.000, 0.013] and community threat, F(3,1682) = 2.70, p = 0.044, n2p = 0.005, 95% CI [0.000, 0.012]
Pfattheicher et al. (2020)	Germany	Clickworker; March 19-20, 2020; sample (N=1,526)	Females: 43.8% age: M=35.09 years (SD=12.44)	Vulnerable people or people with poor health	Adherence to physical distancing	Physical distancing (5 items)	The information + empathy condition had a significantly higher mean (4.51, SD = 0.66) compared with the control condition, t(561) = 3.52, p < .001, Cohen’s d = 0.30, 95% CI = [0.13, 0.46].
Study 3	Experiment (RCT)						The information + empathy condition
			Control condition (n=305)				and the information-only condition also did differ significantly from each other, t(561) = 1.97,
			Information only				p = .049, Cohen’s d = 0.17, 95% CI = [0.01, 0.33].
			condition (n=305)				control condition: M = 4.30, SD = 0.76, information only condition: M = 4.39, SD = 0.74, t(608) = 1.58, p = 0.115, Cohen’s d = 0.13, 95% CI = [−0.04, 0.28]
			Information + empathy
			condition (n=258)
Pfattheicher et al. (2020)	Germany	Clickworker; June 23-26, 2020; sample (N=868)	Females: 47.2% age: M=34.71 years (SD=12.09)	Vulnerable people or people with poor health	Wearing a face mask	Motivation to wear a face mask (1 item)	Empathy condition reported significantly higher state empathy levels (M = 4.03, SD = 0.90) compared with the information-only condition (M = 2.14, SD = 1.00), t(990) = 31.22, p < .001, Cohen’s d = 1.99, 95% CI = [1.84, 2.14] and compared with the control condition (M = 2.10, SD = 1.01), t(1032) = 32.41, p < .001, Cohen’s d = 2.01, 95% CI = [1.86, 2.16].
Study 4	Experiment (RCT)		Participant in			Empathy (3 items)	The information-only and the control conditions did not differ significantly, t(1024) = 0.76, p=.449, Cohen’s d = 0.04, 95% CI = [−0.08, 0.16].
			a high-risk group (n=551, 36.1%) Participant not in a high-risk group (n=973,				Motivation to wear a mask was significantly higher in the empathy condition (M = 4.00, SD = 1.12) compared with the control condition (M = 3.69, SD = 1.24), t(1032) = 4.25, p < .001, Cohen’s d = 0.26, 95% CI = [0.14, 0.38], and significantly higher than in the information-only condition, (M = 3.83, SD = 1.20), t(990) = 2.43, p = .015,
			63.8%)				Cohen’s d = 0.15, 95% CI = [0.02, 0.27]
			Information only
			condition (n=492)
			Empathy condition (n=500)
			Control condition (n=534)
Pink et al., 2023	USA experiment (RCT)	Lucid; May 22-23, 2020; sample (N = 1,627)	Male: 48%; median age = 47;	Vulnerable, others	Change in intended behaviours (staying at home, wearing a mask, handwashing)	Change in intended behaviours (six items)	Change in intended behaviours (compared with control message)
Study 1			conservative 42%, moderate 30%, and liberal 28%.				Active control message: 0.106* (.046)
							compassion and empathy message: 0.159*** (.047)
							principle of reciprocity message: 0.081 (.046)
							identifiable victim message: 0.165*** (.045)
							appeal to experts’ message: 0.159*** (.046)
							Change in intended behaviours (compared with active control message)
							compassion and empathy message: 0.0337 (.053)
							principle of reciprocity message: 0.0098 (.052)
							identifiable victim message: 0.080 (.050)
							appeal to experts’ message: 0.0695 (.053)
Pink et al., 2023	USA experiment (RCT)	Mechanical Turk from June 29 – July 1, 2020; sample (N = 1,421)	Male: 58%; median age	Vulnerable, others	Change in intended behaviours (staying at home, wearing a mask, handwashing)	Change in intended behaviours (3 items)	Change in intended behaviours
Study 2			=34,				The most persuasive message was principle of reciprocity message (𝛽 = 2.47, p = .02), which was significantly more persuasive than the active control. No other messages were more persuasive than the active control.
			43% conservative, 19% moderate, 37% liberal
Pink et al., 2023	USA experiment (RCT)	Mechanical Turk July 14-15, 2020; sample (N = 568)	Male: 52%; median age	Vulnerable, others	Change in intended behaviours (staying at home, wearing a mask, handwashing)	Change in intended behaviours (3 items)	Change in intended behaviours
Study 3			=34,				principle of reciprocity message (𝛽 = -0.765 (0.89)), was not significantly more persuasive than the active control.
			46% conservative, 18% moderate, 36% liberal
Sasaki et al., (2020)	Japan; Experiment (RCT)	MyVoiceCom; Four-waves: April 28–April 30; May 8–May 13; June 8–June 12; July 28–August 3 2020; sample (n=4241)	Control (n=704)	People close to participants	Intention to comply with contact-avoidance behaviour,	Contact-avoidance behaviour INDEX (10 items)	Contact-avoidance behaviour INDEX
			Age M= 46.73 (SD=13.62)		Avoidance behaviour, Infection-prevention behaviour	Infection-prevention behaviour INDEX (15 items)	The gain-framed altruistic message further promotes contact-avoidance behaviour between the first and the second wave. This effect is observed in those who were less compliant with contact-avoidance recommendations and went out more frequently before the experiment. These individuals seem to decrease their frequency of going out to cafes and using public transportation. However, the effect is sho…
		Control: 704 participants	Female M= 0.49 (SD=0.50)			Contact -avoidance intention	Wave2×Gain-framed altruistic
		Gain framed altruistic: 717 participants	Gainframed altruistic (n=717)				Full sample: n=4241; 0.071**(SD=0.036)
		Loss framed altruistic: 697 participants	Age M= 46.29 (SD=13.53)				Less compliant subgroup: n=2113; 0.133** (SD=0.060)
		Selfish: 725 participants	Female M= 0.50 (SD=0.50)				Infection-prevention behaviour INDEX
		Selfish + altruistic: 684 participants	Lossframed				The gain-framed altruistic message decreases the level of the index, mainly from the first to the second wave. This effect is observed in those who were originally more compliant with contact avoidance and went out less frequently.
		Simple: 714 participants	Altruistic (n=697)				The selfish message also decreases the level of infection-prevention behaviour.
			Age M= 46.68 (SD=13.48)				Wave2×Gain-framed altruistic
			Female M= 0.50 (SD=0.50)				Full sample: n=4241 − 0.107* (SD=0.063)
			Selfsh (n=725)				More compliant subgroup: n=2128; -0.197** (SD=0.091)
			Age M= 45.96 (SD=13.76)				Wave2×Selfish
			Female M= 0.50 (SD=0.50)				Full sample: n=4241; − 0.129** (SD=0.059)
			Selfsh and altruistic (n=684)				More compliant subgroup: n=2128; -0.167** (SD=0.082)
			Age M= 46.70 (SD=13.87)				Contact-avoidance intentions
			Female M= 0.52 (SD=0.50)				Wave2×Gain-framed altruistic
			Simple (n=714)				Less compliant subgroup: n=2113; 0.193* (SD=0.095)
			Age M= 46.45 (SD=13.92)				Wave3×Gain-framed altruistic
			Female M= 0.49 (SD=0.50)				Less compliant subgroup: n=2113; 0.181* (SD=0.097)
							Wave4×Gain-framed altruistic
							Less compliant subgroup: n=2113; 0.216* (SD=0.103)
Utych & Fowler (2020)	USA; Experiment (RCT)	Amazon’s Mechanical Turk (Mturk); March 23, 2020; sample (n=1,015)	Females: 45%	Older adults (those over the age of 65) and those with compromised immune systems	Washing hands after using the bathroom, washing hands after leaving home, covering mouth when they sneeze or cough, working from home, and following federal government and state government recommendations about staying home.	Washing hands after using the bathroom (1 item)	Washing hands after using the bathroom
			Males: 55%			Washing hands after leaving home (1 item) Covering mouth when they sneeze or cough (1 item)	Older: 0.048 (0.131)
			Age range (18 to 82), mean 38.14; 72% as white; 58% have a bachelor’s degree or higher; 59% of participants identify as Democrats, 29% as Republicans, and 12% as independents			Working from home (1 item) Follow federal government recommendations about staying home (1 item)	Older Extreme: 0.081 (0.131)
						Follow state government recommendations about staying home (1 item)	Younger: 0.145 (0.131)
						How serious of a health problem they think COVID-19 is for three areas: the world, the United States, and their state (1 item)	Younger Extreme: -0.016 (0.131)
							Constant: 5.294*** (0.093); R2 = 0.002
							Washing hands after leaving home
							Older: 0.144 (0.144)
							Older Extreme: 0.163 (0.144)
							Younger: 0.065 (0.145)
							Younger Extreme: 0.087 (0.145)
							Constant: 5.136*** (0.102); R2 = 0.002
							Covering mouth when they sneeze or cough
							Older: -0.035 (0.120)
							Older Extreme: 0.015 (0.120)
							Younger: -0.062 (0.120)
							Younger Extreme: -0.120 (0.120)
							Constant: 5.513*** (0.085); R2 = 0.002
							Working from home
							Older: -0.360 (0.222)
							Older Extreme: 0.046 (0.224)
							Younger: 0.006 (0.222)
							Younger Extreme: 0.002 (0.225)
							Constant: 4.661*** (0.159); R2 = 0.006
							Following federal government recommendations about staying home
							Older: -0.310* (0.131)
							Older Extreme: -0.087 (0.131)
							Younger: -0.123 (0.131)
							Younger Extreme: -0.136 (0.132)
							Constant: 5.300*** (0.093); R2 = 0.006
							Following state government recommendations about staying home
							Older: -0.299* (0.127)
							Older Extreme: -0.201 (0.126)
							Younger: -0.172 (0.126)
							Younger Extreme: -0.143 (0.127)
							Constant: 5.408*** (0.090); R2 = 0.006
							World
							Older: -0.035 (0.108)
							Older Extreme: 0.063 (0.107)
							Younger: 0.187 (0.107)
							Younger Extreme: 0.173 (0.107)
							Constant: 4.065*** (0.076); R2 = 0.007
							USA
							Older: -0.050 (0.108)
							Older Extreme: 0.084 (0.108)
							Younger: 0.158 (0.108)
							Younger Extreme: 0.257* (0.108)
							Constant: 3.985*** (0.076); R2 = 0.010
							State
							Older: -0.088 (0.117)
							Older Extreme: 0.166 (0.117)
							Younger: 0.269* (0.117)
							Younger Extreme: 0.279* (0.117)
							Constant: 3.701*** (0.083); R2 = 0.015
Varma et al. (2020)	USA;	Prolific Academic; April 16 to April 30,	1. Prosocial COVID+ (n=282)	Needy child	Happiness, empathy, perceived	Positive psychological outcomes (5 items: positive impact, meaningfulness, empathy, social connectedness and happiness)	COVID+
Study 2	2 x 2 factorial design Experiment (RCT)	2020; sample (N=1233)	Females: 48.58%; Males: 51.42%		Meaningfulness, social connectedness, positive impact of acts; Positive affect; negative affect and intrusive thoughts	Positive affect change	Positive Outcomes
			Age: M=25.74 (SD=6.37)			Negative affect change	Prosocial: M=28.69 [95% CI: 27.81,29.51]
		Incentives: Participants were paid 3 USD for their participation.	2. Prosocial COVID- (n=288)			Intrusive thoughts	Proself: M=23.68 [95% CI: 22.80,24.64]
			Females: 44.38%; Males: 55.62%			Subjective worry	d=0.62***
			Age: M=26.20 (SD=6.33)			Subjective fear	Happiness
			3. Proself COVID+ (n=329)				Prosocial: M=4.50 [95% CI: 4.31, 4.67]
			Females: 53.13%; Males: 46.87%				Proself: M=4.01 [95% CI: 3.83, 4.18]
			Age: M=26.99 (SD=6.27)				d=0.32***
			4. Proself COVID- (n=335)				Meaningfulness
			Females: 48.36%; Males: 51.64%				Prosocial: M=5.06 [95% CI: 4.89, 5.22]
			Age: M=26.00 (SD=6.16)				Proself: M=4.17 [95% CI: 3.98, 4.36]
							d=0.52***
							Positive Impact
							Prosocial: M=5.32 [95% CI: 5.16, 5.48]
							Proself: M=4.29 [95% CI: 4.09, 4.48]
							d=0.62***
							Empathy
							Prosocial: M=5.18 [95% CI: 5.02, 5.34]
							Proself: M=3.74 [95% CI: 3.52, 3.95]
							d=0.87***
							Social Connectedness
							Prosocial: M=4.10 [95% CI: 3.91, 4.27]
							Proself: M=3.02 [95% CI: 2.84, 3.22]
							d=0.64***
							Prosocial spending led to greater feelings of happiness, perceived meaningfulness, positive impact, empathy and social connectedness (ps < .001, BF10 > 300)
							Positive Affect Change
							Prosocial: M=0.43 [95% CI: 0.34, 0.53]
							Proself: M=0.10 [95% CI: 0.01, 0.19]
							d=0.37***
							Prosocial participants reported higher positive affect compared to proself participants, F1,608 = 18.63, p < .001, ηp2 = 0.030, BF10 = 713.88. Competence, negative affect, intrusions, subjective worry/fear were not significantly different between prosocial and proself conditions
Yardley et al., (2011)	UK; Pragmatic exploratory (RCT)	Mailed invitations from the lists of 9 general practices in Southern England;	Females: 330; Intervention: 213; Control: 117	Anyone in the house such as young children, older people, people with poor health or breathing difficulties	Primary outcome: hand-washing;	Hand-washing frequency (using soap and water or antibacterial gel)	Control group (Mean (SD))
		August to	Males: 187; Intervention: 123; Control: 64		Secondary outcome: Intentions; attitudes; cognitions	Intentions (3 items)	Hand-washing at baseline (n=91): 4.01 (1.13)
		October 2010; sample (N=517);				Self-reported frequency of hand-gel use	Hand-washing at 4 weeks (n=157) 4.04 (0.86)
		Intervention (n=336) Control (n=181)	Age (years): 49.76 (SD=11.40)			Theory of planned behaviour cognitions	Hand-washing at 12 weeks (n=154) 4.12 (1.10)
			Intervention: 49.17 (SD=11.02)			Attitudes (3 items)	Intentions at baseline (n=87): 4.93 (1.67)
		Timepoints Baseline:	Control: 50.94 (SD=12.05)				Intentions at 4 weeks (n=142): 4.96 (1.71)
		Control=179					Intentions at 12 weeks (n=134): 4.96 (1.68)
		Intervention = 324					Attitude at baseline: 5.71 (1.28)
		4 weeks:					Attitude at 4 weeks: 5.85 (1.11)
		Control=157					Subjective norm at baseline: 4.99 (1.77)
		Intervention = 285					Subjective norm at 4 weeks: 5.27 (1.62)
		12 weeks:					Perceived behavioural control at baseline: 6.11 (1.50)
		Control=149					Perceived behavioural control at 4 weeks: 6.47 (0.81)
		Intervention = 282					Intervention group (Mean (SD))
							Hand-washing at baseline (n=316): 4.08 (1.05)
							Hand-washing at 4 weeks (n=285): 4.40 (0.86)
							Hand-washing at 12 weeks (n=282): 4.45 (0.82)
							Intentions at baseline (n=310): 5.23 (1.57)
							Intentions at 4 weeks (n=270): 6.13 (1.18)
							Intentions at 12 weeks (n=252): 6.06 (1.21)
							Attitude at baseline: 5.73 (1.97)
							Attitude at 4 weeks: 6.28 (0.78)
							Subjective norm at baseline: 5.15 (1.60)
							Subjective norm at 4 weeks: 5.66 (1.31)
							Perceived behavioural control at baseline: 6.21 (1.35)
							Perceived behavioural control at 4 weeks: 6.45 (1.09)
							Difference between groups, mean (95% CI)
							Hand-washing at baseline: 0.06 (–0.20 to 0.33)
							Hand-washing at 4 weeks: 0.36 (0.17 to 0.55)
							Hand-washing at 12 weeks: 0.33 (0.13 to 0.53)
							Intentions at baseline: 0.30 (–0.09 to 0.70)
							Intentions at 4 weeks: 1.17 (0.85 to 1.48)
							Intentions at 12 weeks: 1.11 (0.79 to 1.43)
							Effect size
							Hand-washing at baseline: 0.06
							Hand-washing at 4 weeks: 0.42
							Hand-washing at 12 weeks: 0.34
							Intentions at baseline: 0.19
							Intentions at 4 weeks: 0.80
							Intentions at 12 weeks: 0.75
Summary of characteristics: 140 adequately described intervention (n=102; approximately average of 3 arms per RCT) and control/ comparator (n=38) groups; the 74 intervention groups focused on “protect-others” messages, while twenty-eight intervention groups were either self-focused or more generic; 24 control/comparator groups either included a baseline message or an irrelevant message or did not…
