# Supplementary material for: Motivational effectiveness of prosocial public health messaging to reduce respiratory infection risk: a systematic review and meta-analysis
Source: Commun Med (Lond). 2025 Dec 24;6:42. doi: 10.1038/s43856-025-01296-6 (PMC12820126; doi:10.1038/s43856-025-01296-6)
Supplement: Supplementary file 6 — Supplementary Data 3 [file 43856_2025_1296_MOESM6_ESM.xlsx]

## Sheet: Table D3. Intervention characte
Table D3. Intervention characteristics
Studies	Name and description of the intervention(s) (material, procedure)		Communication message of the intervention(s)		Name and description of the control group (material, procedure)		Communication message of the control group
	Prosocial intervention(s)	Non-prosocial intervention(s)	Prosocial message(s)	Non-prosocial message(s)	Null or baseline control(s)	Self-focused control(s)	Null or baseline message(s)	Self-focused message(s)
Banker & Park (2020)	1. Close Prosocial condition	n/a	1. Close prosocial messaging condition: “protect your loved ones against COVID-19”	n/a	n/a	Self-focused condition: the user was presented with an ad when they browsed through Facebook. The ad was shown to users in a naturalistic social media environment, as they looked through their own personal Facebook feed. The ad was entitled as JPSB Research Sponsored and included a button to “learn more” about the coronavirus disease from the cdc.gov website. Users who clicked on the ad were link…	n/a	Self-focused messaging condition: “protect yourself against COVID-19.”
	2. Distance Prosocial condition		2. Distant prosocial messaging condition: “protect your community against COVID-19.”
	The user was presented with an ad when they browsed through Facebook. The ad was shown to users in a naturalistic social media environment, as they looked through their own personal Facebook feed. The ad was entitled as JPSB Research Sponsored and included a button to “learn more” about the coronavirus disease from the cdc.gov website. Users who clicked on the ad were linked directly to the offic…
Barari et al. (2020)	1. Externalities message + reflection	n/a	1. Externalities message + reflection:	n/a	Control	n/a	No message	n/a
	Please write 1-2 sentences reflecting on this message. How does it make you think/feel?		“If you are infected with COVID-19, you are likely to infect 2,000 people - including your and your friends' parents and grandparents, who might die. Join the great majority of Italians and stay home.”
	2. Externalities message + naming		2. Externalities message + naming: “If you are infected with COVID-19, you are likely to infect your parents, your friends’ parents, and/or one any one of your close ones. If they are older than 50, they may die.”
	In the text field below, please name a loved one (example: my father, my grandmother) that you’re most worried about contracting COVID-19.
	The user was shown a message to read and given the option of sharing a message (of their choosing) with up to 5 people.
Bokemper et al. (2022)*	1. Not Bravery+ baseline.	1. Protect Self, Individual Action+ baseline.	1. Not Bravery+ baseline: “Soldiers, fire fighters, EMTs, and doctors are putting their lives on the line to serve others during the COVID-19 pandemic. That's bravery. But people who don't practice social distancing because they don't think they will get sick or aren't worried it aren't brave, they are reckless. By not social distancing, you are risking the health of your family, friends, and com…	1. Protect Self, Individual Action+ baseline: “Stopping COVID-19 is important because it reduces the risk that you could get sick and die. COVID-19 kills people of all ages. Even for those who are young and healthy, there is a risk of death or long-term disability. Many other people are already social distancing. Remember, when you practice social distancing you reduce the risk that you get sick.…	1. Baseline:	n/a	1. Baseline:	n/a
Study 1	2. Not Bravery + Pollution+ baseline.	2. Protect Self, Linear Cooperation+ baseline.	There is nothing attractive and independent-minded about ignoring public health guidance to practice social distancing. Not social distancing means you risk the health of others. To show strength practice social distancing so you don't get sick and take resources from other people who need them more, or risk spreading the disease to those who are at risk. Social distancing may be inconvenient, bu…	2. Protect Self, Linear Cooperation+ baseline: “Stopping COVID-19 is important because it reduces the risk that you could get sick and die. COVID-19 kills people of all ages. Even for those who are young and healthy, there is a risk of death or long-term disability. Many other people are already social distancing. Remember, every person who practices social distancing reduces the risk that you ge…			To end the COVID-19 pandemic, public health officials believe we should practice social distancing. Social distancing means that you should:
	3. Other-regarding, Individual Action+ baseline.	3. Protect Self, Threshold Cooperation+ baseline.	2. Not Bravery + Pollution+ baseline: “By not social distancing, you are risking the health of your family, friends, and community by polluting the community with the risk of infection.”	together.”	Participants were randomly assigned to read a baseline message that defined social distancing and stated that public health experts believe it would reduce the spread of COVID-19		•Avoid gatherings of any size outside your household, such as a friend’s house, parks, restaurants, shops, or any other place.
	4. Other-regarding, Linear Cooperation+ baseline.		3. Other-regarding, Individual Action+ baseline: “Stopping COVID-19 is important because it reduces the risk that members of your family and community could get sick and die. COVID-19 kills people of all ages. Even for those who are young and healthy, there is a risk of death or long-term disability. Many other people are already social distancing. Remember, when you practice social distancing yo…	3. Protect Self, Threshold Cooperation+ baseline: “Stopping COVID-19 is important because it reduces the risk that you could get sick and die. COVID-19 kills people of all ages. Even for those who are young and healthy, there is a risk of death or long-term disability. Many other people are already social distancing. Remember, if enough people practice social distancing then we can reduce the risk			•Work from home when possible.
	5. Other-regarding Threshold Cooperation+ baseline	Participants were randomly assigned to read a baseline message that defined social distancing and stated that public health experts believe it would reduce the spread of COVID-19 and one of the treatment messages.	4. Other-regarding, Linear Cooperation+ baseline: “Remember, every person who practices social distancing reduces the risk that people you care about get sick. While you can't do it alone, we can all protect everyone by working together.”	that you get sick. While you can’t do it alone, we can protect ourselves if enough of			•Stay at least 6 feet away from others If you need to go out in public, for example to shop for food or medicine. Also consider covering your mouth and nose with a cloth face covering when around others, including when you have to go out in public.
	6. Return to Normal+baseline		5. Other-regarding Threshold Cooperation+ baseline: “Remember, if enough people practice social distancing then we can reduce the risk that people you care about get sick. While you can't do it alone, we can protect our loved ones if enough of us work together.”	us work together.”			•Avoid using any kind of public transportation, ridesharing, or taxis, if possible.
	7. New Normal+ baseline		6. Return to Normal+baseline:
			“Remember, every person who practices social distancing reduces the risk that people you care about get sick. While you can't do it alone, we can all protect everyone by working together. Social distancing now means we can more quickly return to our normal way of life.”
	Participants were randomly assigned to read a baseline message that defined social distancing and stated that public health experts believe it would reduce the spread of COVID-19 and one of the treatment messages.		7. New Normal+ baseline: “Remember, every person who practices social distancing reduces the risk that people you care about get sick. While you can't do it alone, we can all protect everyone by working together. Social distancing now means we are adapting to the "new normal" necessary because of COVID-19.”
Bokemper et al. (2022)*	1. Not Bravery+ baseline.	1. Baseline	1. The Not Bravery+baseline:	1. Baseline: “To end the COVID-19 pandemic, public health officials believe we should practice social distancing.	1. Control	n/a	Bird feeding	n/a
Study 2	2. The IOCLP+ baseline		“Soldiers, fire fighters, EMTs, and doctors are putting their lives on the line to serve others during the COVID-19 pandemic. That's bravery. But people who don't practice social distancing because they don't think COVID is a big deal or don't think they will get sick aren't being brave, they are reckless. By not social distancing, you are risking the health of your family, friends, and community…	Social distancing means that you should:
		Participants were randomly assigned to read a baseline message that defined social distancing and stated that public health experts believe it would reduce the spread of COVID-19 or the baseline with one of the treatment messages.	2. The IOCLP+ baseline:	Work from home when possible.	Participants were randomly assigned to read a control message (about an unrelated topic - Bird feeding)
	Participants were randomly assigned to read a baseline message that defined social distancing and stated that public health experts believe it would reduce the spread of COVID-19 or the baseline with one of the treatment messages.		“Stopping COVID-19 is important because it reduces the risk that members of your family and community could get sick and die. COVID-19 kills people of all ages. Even for those who are young and healthy, there is a risk of death or long-term disability. Many other people are already social distancing. Remember, every person who practices social distancing reduces the risk that people you care abou…	Wear a mask that covers your nose and mouth when outside of your home around other people.
				Stay at least 6 feet away from others if you need to go out in public, for example to shop for food or medicine. Avoid large gatherings, especially indoors. Stay home except to seek medical care if you are sick or have recently had close contact (closer than
				6 feet for at least 15 minutes) with a person with COVID-19. Avoid pooled rides or rides where multiple passengers are picked up who are not in the same household.”
Browning et al., (2021)	1. altruistic/approach	n/a	1. altruistic/approach: “protect others by practicing community care and giving 6-ft of distance to your friends and neighbours”	n/a	n/a	1. self-protective/ approach	n/a	1. self-protective/ approach: “protect yourself by practicing community care and giving 6-ft of distance to your friends and neighbours”
	2. altruistic/avoidance		2. ltruistic/avoidance: “protect others from the threat of COVID-19 by practicing			2. self-protective/ avoidance		2. self-protective/ avoidance: "protect yourself from the threat of COVID-19 by practicing social distancing and avoiding contact with others”
			social distancing and avoiding contact with others”
	In each condition,					In each condition,
	participants viewed a virtual pamphlet, adapted from CDC recommendations.					participants viewed a virtual pamphlet, adapted from CDC recommendations.
Capraro & Barcelo (2020)	1. “Your Family” condition	1. “You” condition	1. Your Family: Baseline message + “However, since a cure for the coronavirus (COVID-19) has not been found yet, the COVID-19 remains a serious threat to your family. Fortunately, there are steps you can take when you go out to keep your family safe, including wearing a face covering and practicing social distancing.”	1. “You” condition: “Various regions of the US are or will soon be moving towards the second phase of the coronavirus response strategy. Shelter-in-place rules will be relaxed and as a consequence some segments of the population will be allowed to move around more freely. However, since a cure for the coronavirus (COVID-19) has not been found yet, the COVID-19 remains a serious threat to you. For…	1. Baseline	n/a	1. Baseline: “Various regions of the US are or will soon be moving towards the second phase of the coronavirus response strategy. Shelter-in-place rules will be relaxed and as a consequence some segments of the population will be allowed to move around more freely."	n/a
	2. “Your community” condition		2. Your community:
	3. “Your country” condition	The user was shown a message to read	Baseline message + “However, since a cure for the coronavirus (COVID-19) has not been found yet, the COVID-19 remains a serious threat to your community. Fortunately, there are steps you can take when you go out to keep your community safe, including wearing a face covering and practicing social distancing.”		The user was shown a message to read
			3. Your country: Baseline message + “However,
	The user was shown a message to read		since a cure for the coronavirus (COVID-19) has not been found yet, the COVID-19 remains a serious threat to the US. Fortunately, there are steps you can take when you go out to keep Americans safe, including wearing a face covering and practicing social distancing.”
Ceylan et al., (2021)	Prosocial condition	n/a	Prosocial message	n/a	n/a	Self-interested condition	n/a	Self-interested message
Study 1			“For all our health, stay at home.”					“For your own health, stay at home.”
	The user was shown a message to read a coronavirus illustration in the flyers and was asked to write his/her thoughts in an open-ended format.					The user was shown a message to read a coronavirus illustration in the flyers and was asked to write his/her thoughts in an open-ended format.
Ceylan et al., (2021)	Prosocial condition	n/a	Prosocial message	n/a	n/a	Self-interested condition	n/a	Self-interested message
Study 2			“For all our health, stay at home.”					“For your own health, stay at home.”
	The user was shown a message to read in the form of a flyer with identical people icons and was asked to write his/her thoughts in an open-ended format.					The user was shown a message to read a coronavirus illustration in the flyers and was asked to write his/her thoughts in an open-ended format.
Ceylan et al., (2021)	Prosocial condition	n/a	Prosocial message	n/a	n/a	Self-interested condition	n/a	Self-interested message
Study 3			“For all our health, keep your physical distance with others.”					“For your own health, keep your physical distance with others.”
	The user was shown a message to read a coronavirus illustration in the flyers					The user was shown a message to read a coronavirus illustration in the flyers
Everett et al. (2020)	1. Deontological	1. Virtue	1. Deontological	1. Virtue “We all need to do this, however difficult, because it’s what a good person would do. Think about people you admire morally – what would they do? BE A GOOD PERSON.”	Non-moral control	n/a	Non-moral control	n/a
	2. Utilitarian		“We all need to do this, however difficult, because it is the right thing to do: it is our duty and responsibility to protect our families, friends, and fellow citizens. IT’S YOUR DUTY.”				“We all need to do this, however difficult.”
		Participants saw a Facebook post from either a citizen (high school teacher) or leader (Department of Education director) telling people to “STAY HOME, even if you don’t feel sick. Coronavirus is contagious even before you have symptoms.” This statement was followed by one of the treatment messages.	2. Utilitarian “We all need to do this, however difficult, because these sacrifices are nothing compared to the much worse consequences for everyone if we carry on as usual. THINK OF THE CONSEQUENCES.”		Participants saw a Facebook post from either a citizen (high school teacher) or leader (Department of Education director) telling people to “STAY HOME, even if you don’t feel sick. Coronavirus is contagious even before you have symptoms.”
	Participants saw a Facebook post from either a citizen (high school teacher) or leader (Department of Education director) telling people to “STAY HOME, even if you don’t feel sick. Coronavirus is contagious even before you have symptoms.” This statement was followed by one of the treatment messages.
Falco & Zaccagni (2021)	1. Family	1. You	1. Family	1. You	Control	n/a	No message	n/a
	2. Others	2. Generic	Loss	Loss
	3. Country		“Think of your loved ones. If you go outside and become infected, you may infect them, and they may get very serious respiratory problems. Stay home as much as possible.”	“If you go outside and become infected you may get very serious respiratory problems. STAY HOME AS MUCH AS POSSIBLE”	Participants landed on a dedicated webpage where they answered eight questions
		Participants landed on a dedicated webpage where they were first shown the reminder and then answered eight questions	Gain	Gain
	Participants landed on a dedicated webpage where they were first shown the reminder and then answered eight questions		“Think of your loved ones. If you stay home, you protect them from the risk of getting very serious respiratory problems. Stay home as much as possible.”	“If you stay home you protect yourself from the risk of setting very serious respiratory problems. STAY HOME AS MUCH AS POSSIBLE”
			2. Others	2. Generic
			Loss	“STAY HOME AS MUCH AS POSSIBLE”
			“If you go outside and become infected, you may infect others, who may get very serious respiratory problems. Stay home as much as possible.”
			Gain
			“If you stay home, you protect others from the risk of getting very serious respiratory problems. Stay home as much as possible.”
			3. Country
			Loss
			“If you go outside and become infected, you may contribute to an overloading of the Danish health care system. Stay home as much as possible.”
			Gain
			“If you stay home, you reduce the risk of an overloading of the Danish health care system. Stay home as much as possible”
Favero & Pedersen (2020)	Treatment 2	Treatment 1	Treatment 2+control message: “Remember, you play a critical role in helping to stop the spread of the virus. Any of us could accidently pass the virus on to a close friend or family member who is not in good health.”	Treatment 1+control message: “Remember, your personal health is at stake. Even young, healthy adults who are exposed to the virus may get seriously ill and require intensive hospital treatment.”	Control message	n/a	Control message	n/a
	Treatment 3		Treatment 3+control message: “Remember, you play a critical role in helping to stop the spread of the virus. Unless we all work together, the virus may spread to the people who are most likely to die from it.”				“The coronavirus (COVID-19) situation is constantly changing, and we are getting new information every day. Public health officials don’t yet know exactly how long it will take to get the situation under control. Think for a moment about how your daily life is being affected by the disease outbreak.
	Treatment 4		Treatment 4+control message: “Remember, you play a critical role in helping to stop the spread of the virus. Unless we all work together, the virus may overwhelm our hospitals and they won’t be able to give everyone the treatment they need.”		One-fifth of the respondents only received an information about the COVID-19 situation in the US.		We know that COVID-19 is spreading rapidly. It is true that many people survive the illness. But people with COVID-19 can start spreading the virus days before they realize they have it.”
		Respondents received an information about the COVID-19 situation in the US and were additionally treated to one of the four information cues, all presented in bold font and presented immediately after the other text.
	Respondents received an information about the COVID-19 situation in the US and were additionally treated to one of the four information cues, all presented in bold font and presented immediately after the other text.
Frias-Navarro et al., (2021)	1. Deontological ethical message	1. Ethical virtue message	Identical introduction: “If my experience as a university professor has taught me anything, it is this: STAY HOME, even if you don’t feel sick. The coronavirus is contagious even before you have symptoms”.	Identical introduction: “If my experience as a university professor has taught me anything, it is this: STAY HOME, even if you don’t feel sick. The coronavirus is contagious even before you have symptoms”.	Control message	n/a	Control message: “If my experience as a university professor has taught me anything, it is this: STAY HOME, even if you don’t feel sick. The coronavirus is contagious even before you have symptoms. We all need to do this, no matter how difficult it is”.	n/a
	2. Utilitarian ethical message	The messages looked like a Facebook message, including a picture of the sender. There was a question to check that the recipient had read and understood the Facebook message: What is the sender’s job? The response options were presented randomly: Fire fighter, professor, police officer, and mechanic. Only the participants who responded with the correct choice of professor were included in the sam…	1. Deontological ethical message: “We all need to do this, no matter how difficult it is, because it is the right thing to do: It is our duty and responsibility to protect our families, friends, and neighbours. IT IS YOUR DUTY AND RESPONSIBILITY TO PROTECT OTHERS.”	1. Ethical virtue message: “We all need to do this, no matter how difficult it is, because it is what a good person would do. Think about the people you admire morally; what would they do? BE A GOOD PERSON”.	The messages looked like a Facebook message, including a picture of the sender. There was a question to check that the recipient had read and understood the Facebook message: What is the sender’s job? The response options were presented randomly: Fire fighter, professor, police officer, and mechanic. Only the participants who responded with the correct choice of professor were included in the sam…
	The messages looked like a Facebook message, including a picture of the sender. There was a question to check that the recipient had read and understood the Facebook message: What is the sender’s job? The response options were presented randomly: Fire fighter, professor, police officer, and mechanic. Only the participants who responded with the correct choice of professor were included in the sam…		2. Utilitarian ethical message: “We all need to do this, no matter how difficult it is, because these sacrifices are nothing compared to the much worse consequences for everyone if we carry on as usual. THINK ABOUT THE CONSEQUENCES”.
Gillman et al., (2022)	1. Health affirmation others focused	1. Health affirmation self-focused	Others focused:	Self-focused:	n/a	No affirmation control self-focused	n/a	Self-focused:
	2. Values affirmation others focused	2. Values affirmation self-focused	“You can protect others from getting sick with covid 19. […] Follow these guidelines from your local public health officials…”	“You can protect yourself from getting sick with covid 19. […] Follow these guidelines from your local public health officials …”				“You can protect yourself from getting sick with covid 19. […] Follow these guidelines from your local public health officials…”
						Control messages not of the review’s interest:
			Values affirmation condition: participants were instructed to choose a value that is most important to them and write a short statement detailing why this value is important and how they adhere to it in daily life	Values affirmation condition: participants were instructed to choose a value that is most important to them and write a short statement detailing why this value is important and how they adhere to it in daily life		No affirmation control others focused		No affirmation control: participants were shown a short passage and asked to click all instances of the letter “t” in the passage.
			Health affirmation:	Health affirmation:
			participants were instructed to think about things about you, or that you do, that you think make you healthier and type a short statement about them	participants were instructed to think about things about you, or that you do, that you think make you healthier and type a short statement about them
			No affirmation control: participants were shown a short passage and asked to click all instances of the letter “t” in the passage.	No affirmation control: participants were shown a short passage and asked to click all instances of the letter “t” in the passage.
Grant et al., (2011)	The patient-consequences	The personal-consequences	The patient-consequences	The personal-consequences	The Control	n/a	The Control	n/a
Study 1			“Hand hygiene prevents patients from catching diseases.”	“Hand hygiene prevents you from catching diseases.”			“Gel in, wash out.”
	A signed was added on dispensers	A sign was developed by hospital managers and added on dispensers
Grant et al., (2011)	The patient-consequences	n/a	The patient-consequences	n/a	n/a	The personal-consequences	n/a	The personal-consequences
Study 2	A signed was added on patients’ bed (neonatal		“Hand hygiene prevents patients from catching diseases.”			A signed was added on patients’ bed (paediatric ICU, cardiac CCU, cardiology, and general observation units)		“Hand hygiene prevents
	ICU, neurological CCU, chest pain, and medical teaching units)							you from catching diseases.”
	An expert observer for each unit counted health care professionals’ opportunities for hand hygiene and indicated whether the health care professional in each instance adhered to safe hand hygiene practices.
Hacquin et al. (2020)	Morality Condition	1. Sunk costs condition	Morality Condition: “Protect others, don't spread the virus.” + simplified pictograms.	1. Sunk costs condition: “If the outbreak resumes, our efforts during the lockdown will have been wasted.” (in both posters) + simplified pictograms	Control	n/a	Control: Pictograms	n/a
		2. Disgust condition		2. Disgust condition: “When you touch something, your hands become covered with germs,” with an image of cultures of germs from hands (for the Handwashing Poster); “Don't let other people's viruses get close to you,” with an image of the propagation of germs when someone coughs (for the Protective Behaviour Poster) + simplified pictograms.
	The participants were presented with two posters. The Protective Behaviour poster presents a list of seven recommendations to avoid getting the virus or spreading it: handwashing, to cough or sneeze into one’s elbow, to blow one’s nose into a disposable tissue, to avoid touching one’s face, to keep a distance of one meter, not to shake hands, wearing a mask. The Handwashing poster presents a list…	3. Self-protection Condition		3. Self-protection Condition: “Everybody is vulnerable to the coronavirus. Protect yourself.” + simplified pictograms.	A minimally modified version of the posters currently circulated by French health authorities; Simplified condition: simplified version of Control condition posters
		4. Simplification		4. Simplification: No message; streamlined pictograms
		The participants were presented with two posters. The Protective Behaviour poster presents a list of seven recommendations to avoid getting the virus or spreading it: handwashing, to cough or sneeze into one’s elbow, to blow one’s nose into a disposable tissue, to avoid touching one’s face, to keep a distance of one meter, not to shake hands, wearing a mask. The Handwashing poster presents a list…
Heffner et al. (2021)	Prosocial intervention	n/a	Prosocial intervention	n/a	n/a	Threat intervention	n/a	Threat intervention
			“Help save our most vulnerable. Together, we can stop the coronavirus. Everyone's actions count, every single person can help to slow the crisis. We have the tools to solve this problem. Together, by self-isolating we can save millions of lives.”					“The coronavirus is coming for you. When it does, your healthcare system will be overwhelmed. Your fellow citizens will be turned away at the hospital doors. Exhausted healthcare workers will break down. Millions will die. The only way to prevent this crisis is social distancing today.”
	The user was presented with a prosocial message.					The user was presented with a generated threat message.
Jordan et al. (2020)	1. Public	1. Personal	1. Public	1. Personal	Control condition	n/a	No message	n/a
Study 1	2. Personal+ Public		“This means coronavirus is a serious threat to your community. It is recommended that you take this threat very seriously to prevent spreading COVID-19 and causing people in your community to get very ill or die. Fortunately, there are steps you can take to keep your community safe.”	“For all of these reasons, coronavirus is a serious threat to you. It is recommended that you take this threat
		Subjects were presented with (i) some written text (three paragraphs of basic information about coronavirus and the threat it poses and one of the three treatments) and then (ii) a flier, before being directed to complete a set of outcome measures.	2. Personal+ Public	very seriously to prevent contracting”	Subjects were not presented with a written text or a flier, and began the study by completing a set of outcome measures.
	Subjects were presented with (i) some written text (three paragraphs of basic information about coronavirus and the threat it poses and one of the three treatments) and then (ii) a flier, before being directed to complete a set of outcome measures.		“This means coronavirus is a serious threat to you and your community. It is recommended that you take this threat very seriously to prevent contracting COVID-19 and getting very ill or dying, or spreading COVID-19 and causing people in your community to get very ill or die. Fortunately, there are steps you can take to keep yourself and your community safe.”
Jordan et al. (2020)	1. Public	n/a	1. Public	n/a	n/a	Personal	n/a	Personal
Study 2	2. Personal+ Public		“This means coronavirus is a serious threat to your community. It is recommended that you take this threat very seriously to prevent spreading COVID-19 and causing people in your community to get very ill or die. Fortunately, there are steps you can take to keep your community safe.”					“For all of these reasons, coronavirus is a serious threat to you. It is recommended that you take this threat very seriously to prevent contracting COVID-19 and getting very ill or dying. Fortunately, there are steps you can take to keep yourself safe.”
			2. Personal+ Public			Subjects were directed to complete a set of measures and then were presented with (i) some written text (three paragraphs of basic information about coronavirus and the threat it poses) and (ii) a flier.
	Subjects were directed to complete a set of measures and then were presented with (i) some written text (three paragraphs of basic information about coronavirus and the threat it poses and one of the two treatments) and (ii) a flier.		“This means coronavirus is a serious threat to you and your community. It is recommended that you take this threat very seriously to prevent contracting COVID-19 and getting very ill or dying, or spreading COVID-19 and causing people in your community to get very ill or die. Fortunately, there are steps you can take to keep yourself and your community safe.”
Jordan et al. (2020)	1. Public	n/a	1. Public	n/a	n/a	Personal	n/a	Personal
Study 3a-d	2. Personal+ Public		“For these reasons, coronavirus is likely to remain a serious threat to your community for the foreseeable future. It is important that you continue to take this threat very seriously to prevent spreading COVID-19 and causing people in your community to get very ill or die. It is recommended that you continue to take the necessary steps to keep your community safe from infection now, and from new…					“For these reasons, coronavirus is likely to remain a serious threat to you for the foreseeable future. It is important that you continue to take this threat very seriously to prevent contracting COVID-19 and getting very ill or dying. It is recommended that you continue to take the necessary steps to keep yourself safe from infection now, and from new outbreaks in the future.”
			2. Personal+ Public			Subjects were directed to complete a set of measures and then were presented with (i) some written text (two paragraphs describing the ongoing threat posed by coronavirus and emphasizing the possibility of new outbreaks; the written text concluded by presenting two paragraphs encouraging subjects to continue engaging in prevention behaviours, even after official stay at home orders end, and notin…
	Subjects were directed to complete a set of measures and then were presented with (i) some written text (two paragraphs describing the ongoing threat posed by coronavirus and emphasizing the possibility of new outbreaks, then one of the two treatments; the written text concluded by presenting two paragraphs encouraging subjects to continue engaging in prevention behaviours, even after official st…		“For these reasons, coronavirus is likely to remain a serious threat to you and your community for the foreseeable future. It is important that you continue to take this threat very seriously to prevent contracting COVID-19 and getting very ill or dying, or spreading COVID-19 and causing people in your community to get very ill or die. It is recommended that you continue to take the necessary ste…
Luttrell & Petty (2020)	Other-focused	n/a	Other-focused “Think about everyone’s health—if we all practice social distancing, the virus is less likely to spread to people who are most at risk (i.e., older adults and people with suppressed immune systems).”	n/a	n/a	Self-focused	n/a	Self-focused “Think about your own health—practicing social distancing helps keep yourself healthy by reducing the chances that you contract this virus.”
Study 1
	The survey opened with a brief description of COVID-19.					The survey opened with a brief description of COVID-19. The user was presented with a self-focused argument supporting social distancing.
	The user was presented with an other-focused argument supporting social distancing.
Luttrell & Petty (2020)	1. Other-focused	n/a	1. Other-focused	n/a	n/a	Self-focused	n/a	Self-focused
Study 2	2. Combined		“This is important. If we all practice social distancing, the virus is less likely to spread to people who are most at risk (i.e., older adults and people with suppressed immune systems). Think about everyone’s health!”					“This is important. Practicing social distancing helps keep yourself healthy by reducing the chances that you contract this potentially dangerous virus. Think about your own health!”
			2. Combined “This is important. Practicing social distancing helps keep yourself healthy by reducing the chances that you contract this potentially dangerous virus. And if we all practice social distancing, the virus is also less likely to spread to people who are most at risk (i.e., older adults and people with suppressed immune systems). Think about your own health and everyone else’s!”			The survey opened with a brief description of COVID-19.
	The survey opened with a brief description of COVID-19. The user was presented with an other-focused argument supporting social distancing.					The user was presented with a self-focused argument supporting social distancing.
Luttrell & Petty (2020)	Other-focused	n/a	Other-focused “This is important. You may have the virus even if you don’t currently show symptoms. By practicing social distancing, you can help prevent spreading this potentially dangerous virus to people who are most at risk (i.e., older adults and people with suppressed immune systems). Think about everyone’s health!”	n/a	n/a	Self-focused	n/a	Self-focused
Study 3	The survey opened with a brief description of COVID-19. The user was presented with an other-focused argument supporting social distancing.							“This is important. Other people may have the virus even if they don’t currently show symptoms. By practicing social distancing, you can help prevent yourself from contracting this potentially dangerous virus. Think about your own health!”
						The survey opened with a brief description of COVID-19. The user was presented with a self-focused argument supporting social distancing.
Miller et al., (2012)	1.Low threat message+coping	n/a	1.Low threat message+coping	n/a	Low threat message	n/a	Low threat message	n/a
	2. High threat message		(coping message pp. 74-77)				“The Department of Health defines a flu pandemic as: A pandemic occurs when a new influenza
	3. High threat message+coping		2. High threat message		Participants logged onto the website via a URL provided in the advertisements and completed an informed consent sheet; they were		virus emerges, which people have no immunity to. This means it spreads rapidly and widely, usually before a vaccine can be developed. The symptoms of pandemic flu are similar to those of ‘ordinary’ flu but can be more severe.”
	Participants logged onto the website via a URL provided in the advertisements and completed an informed consent sheet; they were then randomised automatically to one of the three factorial conditions above.		“In recent weeks a new type of flu virus (H1N1, also called Swine Flu) has started to spread. Experts in the NHS and other international health groups are concerned that this may become a pandemic, or that another flu virus in the future could cause a pandemic. The problem is that there is no way of predicting when a virus will spread, how far, and how bad the virus will be. Pandemics happen when…		then randomised automatically to low threat message condition.
			3. High threat message+coping
			(coping message pp.74-77)
Miyajima et al. (2021)	1. Public	1. Personal	1. Public	1. Personal	Control condition	n/a	No message	n/a
Study 1	2. Personal+ Public		“Not following these steps puts the lives of	“Not following these steps puts your life in danger. Do what you can to keep yourself safe!”
		Participants were presented with	those in the community in danger. Do your part to keep the community safe!”		Subjects were not presented with a written text, and began the study by completing a set of outcome measures.
	Participants were presented with	three slides with illustrations and text explanations (information about COVID-19,) in sequence, before being directed to complete a set of outcome measures.	2. Personal+ Public
	three slides with illustrations and text explanations (information about COVID-19,) in sequence, before being directed to complete a set of outcome measures.		“Not following these steps puts your life and lives of those in the community in danger. Do what you can to keep yourself safe and do your part to keep the community safe!”
Miyajima et al. (2021)	1. Public	1. Personal	1. Public	1. Personal	Control condition	n/a	No message	n/a
Study 2	2. Family		“Not following these steps puts the lives of those in the community in danger. Do your part to keep the community safe!”	“Not following these steps puts your life in danger. Do what you can to keep yourself safe!”
		Participants were presented with	2. Family		Subjects were not presented with a written text, and began the study by completing a set of outcome measures.
	Participants were presented with	three slides with illustrations and text explanations (information about COVID-19,) in sequence, before being directed to complete a set of outcome measures.	“Not following these steps puts the lives of your family in danger. Do your part to keep your family safe!”
	three slides with illustrations and text explanations (information about COVID-19,) in sequence, before being directed to complete a set of outcome measures.
Pfattheicher et al. (2020)	Information + empathy condition	Information only	Information + empathy condition	Information only condition	1. Control condition	n/a	No message	n/a
Study 3			“At the time of the COVID-19 pandemic: Researchers emphasize that reducing contact between persons is an effective tool for slowing the spreading of the virus. A slowed spread of the virus relieves pressure from the hospitals. A collapse of hospitals would be particularly dangerous for those most vulnerable in our society, in particular elderly and sick people. Therefore, it is important to reduc…	“At the time of the COVID-19 pandemic: Researchers emphasize that reducing contact between persons is an effective tool for slowing the spreading of the virus. A slowed spread of the virus relieves pressure from the hospitals. A collapse of hospitals would be particularly dangerous for those most vulnerable in our society, in particular elderly and sick people. Therefore, it is important to reduc…
	The participants read a message (translated from German) watched	The participants read a message (translated from German) watched
	a 1-min video in which a 91-year-old man sadly reports that he stopped visiting his chronically sick wife because of the virus	a 1-min video in which a 91-year-old man sadly reports that he stopped visiting his chronically sick wife because of the virus
Pfattheicher et al. (2020)	Empathy condition	Information only condition	Empathy condition	Information only condition	1. Control condition	n/a	No message	n/a
Study 4			“About six weeks ago, I was tested positively for Covid-19... In the hospital, I had to be placed in an artificial coma right away. I was very shocked when I heard that. I called my fiancée to say goodbye. I told him I would be going to sleep for a couple of days… I am suffering from membranoproliferative glomerulonephritis type III… The doctors could not save my kidneys, they did not work anymor…	“[] Wearing a face mask can be an additional measure when reducing the spreading rate of COVID-19 in the population – but only if minimum distance of 1,5 meters to other persons is kept and coughing- and sneezing rules as well as good hand hygiene are complied with in the future []”
	Participants read a text, in which a woman with a rare immune disease (membranoproliferative glomerulonephritis Type III) reported having had a coronavirus infection, detailed how seriously affected she was (comatose and in the intensive care unit), and stated that she did not like it when people met others without wearing a face mask.	Participants read an informative text from the Robert Koch Institute detailing facts about the coronavirus, how it is transmitted (aerosols), and that face masks can prevent the spread of the disease.	a day, I had to undergo peritoneal dialysis at home… I do not like it when people walk around not wearing a face mask or when they meet with several
			people. This virus really is no fun, it shouldn’t be joked about.”
Pink et al., 2023	1. compassion and empathy message	1. identifiable victim message (yourself)	1. compassion and empathy message “The sick, elderly, and immunocompromised need our help. We all have a choice: If we go out, we risk the lives of others. But by staying home we can protect those most likely to be harmed. Stay home to protect those who are vulnerable!”	1. identifiable victim message (yourself)	1. Control message	n/a	1. Control: “Coronavirus is a respiratory illness that can spread from person to person. The virus is thought to spread mainly between people who are in close contact with one another. You can help prevent the spread of COVID-19. Stay home and avoid contact with others when you must go out.”	n/a
Study 1	2. principle of reciprocity message		2. principle of reciprocity message “The sick, elderly, and immuno-compromised need our help. We all have a choice: If we go out, we risk the lives of others. But by staying home we can protect those most likely to be harmed. Stay home to protect those who are vulnerable!”	“A few weeks ago, Fiona was a healthy 26-year-old with no medical complications.	2. Active control message		2. Active control message “On average, each person passes on the coronavirus to 2 to 3 people, who then pass it on to more people, and so on. If you break a chain of transmission, you can singlehandedly save lives and prevent the suffering of potentially dozens of people. Stay home as much as you can, and break the transmission chain!”
	3. appeal to experts’ message		3. appeal to experts’ message “Public health officials tell us that we must slow the spread of the coronavirus so numbers of sick people don’t overwhelm our doctors, nurses, and hospitals. If we don’t slow the spread, cases will increase rapidly, suddenly spiking beyond what the health care system can handle. We all can do our part to slow the spread by staying inside and avoiding contact with ot…	Then she suddenly came down with a bad cough and a feeling like she could not breathe. She tested positive for COVID-19, and is now hospitalized, receiving oxygen from a ventilator, and fighting for her life. This could be any of us. Please stay home and protect yourself against this virus!
Pink et al., 2023	1. compassion and empathy message	n/a	1. compassion and empathy message “The sick, elderly, and immunocompromised need our help. We all have a choice: If we don’t take the right actions, we risk the lives of others. But we can protect those most likely to be harmed. We can protect those who are vulnerable by taking simple steps: Wear a mask when you go out. Stay at least six feet away from people outside your household. Wash your han…	n/a	Active control message	n/a	Active control message “On average, each person passes on the coronavirus to 2 to 3 people, who then pass it on to more people, and so on. If you break a chain of transmission, you can singlehandedly save lives and prevent the suffering of potentially dozens of people. Stay home as much as you can, and break the transmission chain!”	n/a
Study 2	2. principle of reciprocity message		2. principle of reciprocity message “Doctors, nurses, and other health care workers are working around the clock, often risking their lives to care for patients with the coronavirus. Working long hours in highly infectious environments, many of them are falling ill. As our health care workers put their lives on the line, we can do our part: Wear a mask when you go out. Stay at least six feet away…
	3. appeal to experts’ message		3. appeal to experts’ message “Public health officials tell us that we must slow the spread of the coronavirus so large numbers of sick people don’t overwhelm our doctors, nurses, and hospitals. If we don’t slow the spread, cases will increase rapidly, suddenly spiking beyond what the health care system can handle. We all can do our part to slow the spread: Wear a mask when you go out. Stay at le…
	4. identifiable victim message (yourself)		4. identifiable victim message (yourself) A few weeks ago, Fiona was a healthy 26-year-old with no medical complications. Then she suddenly came down with a bad cough and a feeling like she could not breathe. She tested positive for COVID-19, and is now hospitalized, receiving oxygen from a ventilator, and fighting for her life. This could be any of us. Reduce the risk to yourself and others:
			● Wear a mask when you go out.
			● Stay at least six feet away from people outside your household.
			● Wash your hands as soon as you get back to your home.
			If we all take these actions, we can prevent more people from suffering the way Fiona has.
Pink et al., 2023	principle of reciprocity message	n/a	principle of reciprocity message “Doctors, nurses, and other health care workers are working around the clock, often risking their lives to care for patients with the coronavirus. Working long hours in highly infectious environments, many of them are falling ill. As our health care workers put their lives on the line, we can do our part: Wear a mask when you go out. Stay at least six feet away fr…	n/a	Active control message	n/a	Active control message “On average, each person passes on the coronavirus to 2 to 3 people, who then pass it on to more people, and so on. If you break a chain of transmission, you can singlehandedly save lives and prevent the suffering of potentially dozens of people. Stay home as much as you can, and break the transmission chain!”	n/a
Study 3
Sasaki et al., (2020)	1. Gain-framed altruistic message	1. Selfish message	1. Gain-framed altruistic message: control message + “By avoiding contact with others and taking measures to prevent infection, you can protect the lives of people close to you”	1. Selfish message: control message + “By taking such measures, you can protect your own life”	Control	n/a	Control: “To prevent infection: Reducing contact with others; Avoiding the “3 Cs” of closed spaces, crowded spaces, and close contact; Practicing proper hand washing and wearing a mask are effective.”	n/a
	2. Loss-framed altruistic message	2. Simple message	2. Loss-framed altruistic message: control message + “If you do not take such measures, you will expose people close to you to danger”	2. Simple message: control message + “Stay home.”
	3. Altruistic and selfish message		3. Altruistic and selfsh message: control message + “By taking such measures, you can protect your own life and the lives of people close to you”
			All nudge-based messages included general information about COVID-19 (the declaration of emergency, mortality rate, and transmission routes, among others).	All nudge-based messages included general information about COVID-19 (the declaration of emergency, mortality rate, and transmission routes, among others).
Utych & Fowler (2020)	1. “older, extreme”	1. “older” treatment group	1. “older, extreme”	1. “older” treatment group	Control group	n/a	Control group	n/a
		2. “younger” treatment groups	Control message +	Control message +			“You have likely heard of the novel corona-virus, or COVID-19, pandemic that is currently affecting countries across the world. Ac-cording to CDC guidelines, the best way to avoid illness is to avoid being exposed to the virus. The CDC recommends you take the following steps to protect yourself – wash your hands with soap and water, for at least 20 seconds, regularly; avoid touching your face wit…
	The user was provided with general recommendations adapted from the Centers for Disease Control’s (CDC) COVID-19 website.	3. “younger, extreme”	“If you do not take these recommended actions, you may be responsible for killing others with the disease.”	“Coronavirus complications are worst for older adults (those over the age of 65) and those with compromised immune systems. Even if you don’t fall into these groups, the CDC recommends that you take the above actions to help limit the spread of COVID-19.”	The user was provided with general recommendations adapted from the Centers for Disease Control’s (CDC) COVID-19 website.
				2. “younger” treatment groups
		The user was provided with general recommendations adapted from the Centers for Disease Control’s (CDC) COVID-19 website.		Control message +
				“Coronavirus complications are worst for older adults (those over the age of 65) and those with compromised immune systems, the long- and short-term effects on other individuals are unknown. Many individuals under the age of 44 are hospitalized from complications related to COVID-19, and, because the virus is new, the CDC does not have information about long-term health effects of contracting the…
				4. “younger, extreme”
				Control message +
				“If you do not take these recommended actions, you may be responsible for your own early death.”
Varma et al. (2020)	Prosocial COVID+	n/a	Prosocial COVID+	n/a	n/a	1. Proself COVID+	n/a	1. Proself COVID+
Study 2			“Needy children from low-income homes need face masks to protect themselves and others from COVID-19. These masks prevent large droplets of bodily fluids that may contain viruses or other germs from escaping via the nose and mouth. They also protect against splashes and sprays from other people, such as those from sneezes and coughs. Staying safe during COVID-19 pandemic is especially difficult w…			Participants could use the $1 to purchase an item (a reusable face masks or hand sanitizer) for themselves.		“To stay healthy and safe, you need face masks to protect yourself from COVID-19. These masks prevent large droplets of bodily fluids that may contain viruses or other germs from escaping via the nose and mouth. They also protect against splashes and sprays from other people, such as those from sneezes and coughs. Staying safe during COVID-19 pandemic is especially difficult when you do not have …
	Participants could use the $1 to purchase an item (a reusable face masks or hand sanitizer) for a needy child from a low-income American family through real, online donation campaigns;							Or “To stay healthy and safe, you need hand sanitizers to keep hands clean and remain safe during COVID-19 pandemic. Hand sanitizers effectively prevent the spread of germs and virus without water. Practicing physical hygiene such as regularly washing hands is particularly difficult when you do not have access to hygiene items such as hand sanitizers that are necessary for you to stay protected f…
						Participants also read information about the importance of the items for themselves.
	Participants also read information about the importance of the items for the needy child.
Yardley et al., (2011)	Intervention	n/a	Intervention	n/a	1. Control group with baseline measurement	n/a	Control group with baseline	n/a
	Baseline: Assessment of hand-washing rates, theory of planned behaviour cognitions, perceived risk		“Protect your health. This is really important if anyone in your house is more at risk from colds and flu – for example young children, older people, or people with poor health or breathing difficulties such as asthma.”		Baseline: Assessment of hand-washing rates, theory of planned behaviour cognitions, perceived risk
	Weeks 0–3: Weekly email invitations to log on to Web- based session promoting hand-washing.		“Why washing your hands is the best way to protect yourself and others.”		Weeks 0–3: No intervention		No intervention
	4 weekly Web-based sessions (new content each). Session 1 (10 core pages) included information about the medical team giving the advice; the need to prevent seasonal and pandemic flu; the link between hand-washing and virus transmission; expert recommendations for hand-washing frequency and technique; and instructions for picking up a free supply of hand gel from their local practice. Participant…				Week 4: Assessment of hand-washing rates, theory of planned behaviour cognitions
	Week 4: Assessment of hand-washing rates, theory of planned behaviour cognitions		The above are parts of the website.		Week 12: Assessment of hand-washing rates, theory of planned behaviour cognitions
	Week 12: Assessment of hand-washing rates, theory of planned behaviour cognitions				2. Control group without baseline measurement
					Baseline: No Assessment
					Weeks 0–3: No intervention
					Week 4: Assessment of hand-washing rates, theory of planned behaviour cognitions
					Week 12: Assessment of hand-washing rates, theory of planned behaviour cognitions
