# Supplementary material for: Motivational effectiveness of prosocial public health messaging to reduce respiratory infection risk: a systematic review and meta-analysis
Source: Commun Med (Lond). 2025 Dec 24;6:42. doi: 10.1038/s43856-025-01296-6 (PMC12820126; doi:10.1038/s43856-025-01296-6)
Supplement: Supplementary file 7 — Supplementary Data 4 [file 43856_2025_1296_MOESM7_ESM.xlsx]

## Sheet: Table D4. RoB 2 TOOL
Table D4. RoB 2 TOOL
	Bias arising from the randomization process			Bias due deviations from intended interventions							Bias due to missing outcome data				Bias in measurement of the outcome					Bias in selection of the reported result			Overall
				(effect of assignment to intervention)																			RoB
	Q1.1	Q1.2	Q1.3	Q2.1	Q2.2	Q2.3	Q2.4	Q2.5	Q2.6	Q2.7	Q3.1	Q3.2	Q3.3	Q3.4	Q4.1	Q4.2	Q4.3	Q4.4	Q4.5	Q5.1	Q5.2	Q5.3
Banker & Park, 2020	Y/PY	Y/PY	N/PN	N/PN	N/PN	-	-	-	NI	N/PN	Y/PY	-	-	-	N/PN	N/PN	N/PN	-	-	Y/PY	N/PN	N/PN	Some concerns
	Low			Some concerns							Low				Low					Low
Barari et al., 2020	Y/PY	Y/PY	N/PN	N/PN	N/PN	-	-	-	NI	N/PN	Y/PY	-	-	-	N/PN	N/PN	N/PN	-	-	NI	NI	NI	Some concerns
	Low			Some concerns							Low				Low					Some concerns
Bokemper et al., 2022	Y/PY	Y/PY	N/PN	N/PN	N/PN	-	-	-	NI	N/PN	Y/PY	-	-	-	N/PN	N/PN	N/PN	-	-	Y/PY	N/PN	N/PN	Some concerns
	Low			Some concerns							Low				Low					Low
Capraro & Barcelo,2020	Y/PY	Y/PY	N/PN	N/PN	N/PN	-	-	-	NI	N/PN	Y/PY	-	-	-	N/PN	N/PN	N/PN	-	-	Y/PY	N/PN	N/PN	Some concerns
	Low			Some concerns							Low				Low					Low
Ceylan et al., 2021	Y/PY	Y/PY	N/PN	N/PN	N/PN	-	-	-	NI	N/PN	Y/PY	-	-	-	N/PN	N/PN	N/PN	-	-	Y/PY	N/PN	N/PN	Some concerns
	Low			Some concerns							Low				Low					Low
Everett et al., 2020	Y/PY	Y/PY	N/PN	N/PN	N/PN	-	-	-	NI	N/PN	PN/N	PN/N	Y/PY	NI	N/PN	N/PN	N/PN	-	-	Y/PY	N/PN	N/PN	High
	Low			Some concerns							High				Low					Low
Falco & Zaccagni,2021	Y/PY	Y/PY	N/PN	N/PN	N/PN	-	-	-	NI	N/PN	Y/PY	-	-	-	N/PN	N/PN	N/PN	-	-	Y/PY	N/PN	N/PN	Some concerns
	Low			Some concerns							Low				Low					Low
Favero & Pedersen,2020	Y/PY	Y/PY	N/PN	N/PN	N/PN	-	-	-	NI	N/PN	Y/PY	-	-	-	N/PN	N/PN	N/PN	-	-	Y/PY	N/PN	N/PN	Some concerns
	Low			Some concerns							Low				Low					Low
Grand et al., 2011	Y/PY	Y/PY	N/PN	N/PN	N/PN	-	-	-	NI	N/PN	Y/PY	-	-	-	N/PN	N/PN	N/PN	-	-	NI	N/PN	N/PN	Some concerns
	Low			Some concerns							Low				Low					Some concerns
Hacquin et al. 2020	Y/PY	Y/PY	N/PN	N/PN	N/PN	-	-	-	NI	N/PN	Y/PY	-	-	-	N/PN	N/PN	N/PN	-	-	Y/PY	N/PN	N/PN	Some concerns
	Low			Some concerns							Low				Low					Low
Heffner et al. 2020	Y/PY	Y/PY	N/PN	N/PN	N/PN	-	-	-	NI	N/PN	Y/PY	-	-	-	N/PN	N/PN	N/PN	-	-	Y/PY	N/PN	N/PN	Some concerns
	Low			Some concerns							Low				Low					Low
Jordan et al. 2021	Y/PY	Y/PY	N/PN	N/PN	N/PN	-	-	-	NI	N/PN	Y/PY	-	-	-	N/PN	N/PN	N/PN	-	-	Y/PY	N/PN	N/PN	Some concerns
	Low			Some concerns							Low				Low					Low
Miller et al., 2012	Y/PY	Y/PY	N/PN	N/PN	N/PN	-	-	-	N/PN	N/PN	Y/PY	-	-	-	N/PN	N/PN	N/PN	-	-	NI	N/PN	N/PN	Some concerns
	Low			Some concerns							Low				Low					Some concerns
Luttrell & Petty 2020	Y/PY	Y/PY	N/PN	N/PN	N/PN	-	-	-	NI	N/PN	Y/PY	-	-	-	N/PN	N/PN	N/PN	-	-	Y/PY	N/PN	N/PN	Some concerns
	Low			Some concerns							Low				Low					Low
Pfattheicher et al. 2020	Y/PY	Y/PY	N/PN	N/PN	N/PN	-	-	-	NI	N/PN	Y/PY	-	-	-	N/PN	N/PN	N/PN	-	-	Y/PY	N/PN	N/PN	Some concerns
	Low			Some concerns							Low				Low					Low
Sasaki et al., 2021	Y/PY	Y/PY	N/PN	N/PN	N/PN	-	-	-	NI	N/PN	Y/PY	-	-	-	N/PN	N/PN	N/PN	-	-	Y/PY	N/PN	N/PN	Some concerns
	Low			Some concerns							Low				Low					Low
Utych & Fowler 2020	Y/PY	Y/PY	N/PN	N/PN	N/PN	-	-	-	NI	N/PN	Y/PY	-	-	-	N/PN	N/PN	N/PN	-	-	NI	N/PN	N/PN	Some concerns
	Low			Some concerns							Low				Low					Some concerns
Varma et al. 2020	Y/PY	Y/PY	N/PN	N/PN	N/PN	-	-	-	NI	N/PN	Y/PY	-	-	-	N/PN	N/PN	N/PN	-	-	Y/PY	N/PN	N/PN	Some concerns
	Low			Some concerns							Low				Low					Low
Yardley et al. 2011	Y/PY	Y/PY	N/PN	Y/PY	NI	N/PN	-	-	N/PN	N/PN	N/PN	N/PN	N/PN	-	N/PN	N/PN	NI	N/PN	-	Y/PY	N/PN	N/PN	Some concerns
	Low			Some concerns							Low				Low					Low
Frias - Navarro et al., 2021	Y/PY	Y/PY	N/PN	N/PN	N/PN	-	-	-	NI	N/PN	Y/PY	-	-	-	N/PN	N/PN	NI	N/PN	-	Y/PY	N/PN	N/PN	Some concerns
	Low			Some concerns							Low				Low					Low
Browning et al. 2021	Y/PY	Y/PY	N/PN	N/PN	N/PN	-	-	-	NI	N/PN	Y/PY	-	-	-	N/PN	N/PN	N/PN	-	-	Y/PY	N/PN	N/PN	Some concerns
	Low			Some concerns							Low				Low					Low
Gillman et al., 2022	Y/PY	Y/PY	N/PN	Y/PY	N/PN	-	-	-	NI	N/PN	Y/PY	-	-	-	N/PN	N/PN	N/PN	-	-	Y/PY	N/PN	N/PN	Some concerns
	Low			Some concerns							Low				Low					Low
Miyajima & Murakami,2021	Y/PY	Y/PY	N/PN	N/PN	N/PN	-	-	-	NI	N/PN	Y/PY	-	-	-	N/PN	N/PN	N/PN	-	-	Y/PY	N/PN	N/PN	Some concerns
	Low			Some concerns							Low				Low					Low
Pink et al., 2023	Y/PY	Y/PY	N/PN	N/PN	N/PN	-	-	-	NI	N/PN	Y/PY	-	-	-	N/PN	N/PN	N/PN	-	-	Y/PY	N/PN	N/PN	Some concerns
	Low			Some concerns							Low				Low					Low
