# Supplementary material for: Motivational effectiveness of prosocial public health messaging to reduce respiratory infection risk: a systematic review and meta-analysis
Source: Commun Med (Lond). 2025 Dec 24;6:42. doi: 10.1038/s43856-025-01296-6 (PMC12820126; doi:10.1038/s43856-025-01296-6)
Supplement: Supplementary file 8 — Supplementary Data 5 [file 43856_2025_1296_MOESM8_ESM.xlsx]

## Sheet: MINDSPACE
	USA		Europe																			USA		Europe
	Effective	Ineffective	Effective	Ineffective																		Effective USA	Ineffective USA	Effective European countries	Ineffective European countries
Messenger	4	7																			Ego	14	7
			5	0																				6	1
Incentives	1	0																			Commitment	0	0
			0	0																				3	0
Norms	6	1																			Affect	10	3
			1	1																				6	1
Default	4	0																			Priming	2	0
			3	0																				0	0
Salience	25	11																			Salience	25	11
			15	2																				15	2
Priming	2	0																			Default	4	0
			0	0																				3	0
Affect	10	3																			Norms	6	1
			6	1																				1	1
Commitment	0	0																			Incentives	1	0
			3	0																				0	0
Ego	14	7																			Messenger	4	7
			6	1																				5	0

## Sheet: BCTs
	Effective USA	Ineffective USA	Effective European countries	Ineffective European countries
3.2 Social support (practical)	1	1
			0	0
4.1 Instruction on how to perform a behaviour	36	12
			9	1
5.1 Information about health consequences	34	8
			8	2
5.2 Salience of consequences	27	6
			9	2
5.3 Information about social and environmental consequences	6	4
			5	0
6.3 Information about others’ approval	2	1
			1	0
7.1 Prompts/cues	2	7
			1	1
9.1 Credible source	10	8
			4	0
12.3 Avoidance/reducing exposure to cues for the behaviour	8	1
			3	0
