# Supplementary material for: Motivational effectiveness of prosocial public health messaging to reduce respiratory infection risk: a systematic review and meta-analysis
Source: Commun Med (Lond). 2025 Dec 24;6:42. doi: 10.1038/s43856-025-01296-6 (PMC12820126; doi:10.1038/s43856-025-01296-6)
Supplement: Supplementary file 9 — Supplementary Data 6 [file 43856_2025_1296_MOESM9_ESM.xlsx]

## Sheet: Overall studies
Studies	Behaviour-related outcome	scale used to measure the outcome	y[,1] CONTROL	y[,2] Prosocial message Public	y[,3] Prosocial message loved ones	y[,4] No prosocial message (self-focused)	sd[,1]	sd[,2]	sd[,3]	sd[,4]	n[,1]	n[,2]	n[,3]	n[,4]	BCT_1_1_[1] control	BCT_1_1_[2] Public	BCT_1_1_[3] loved ones	BCT_1_1_[4] self-focused	BCT_1_2_[1]	BCT_1_2_[2]	BCT_1_2_[3]	BCT_1_2_[4]	BCT_1_4_[1]	BCT_1_4_[2]	BCT_1_4_[3]	BCT_1_4_[4]	BCT_1_9_[1]	BCT_1_9_[2]	BCT_1_9_[3]	BCT_1_9_[4]	BCT_2_2_[1]	BCT_2_2_[2]	BCT_2_2_[3]	BCT_2_2_[4]	BCT_2_3_[1]	BCT_2_3_[2]	BCT_2_3_[3]	BCT_2_3_[4]	BCT_3_1_[1]	BCT_3_1_[2]	BCT_3_1_[3]	BCT_3_1_[4]	BCT_3_2_[1]	BCT_3_2_[2]	BCT_3_2_[3]	BCT_3_2_[4]	BCT_4_1_[1]	BCT_4_1_[2]	BCT_4_1_[3]
Bokemper et al. (2022) Study 1	Social Distancing	5 questions measumed (avoid public gathering); 5-point scale from 0 (extremely unlikely) - 1 (extremely likely)	0.63	na	0.65	0.64	0.24	na	0.24	0.26	572	na	1395	569	0	na	0	0	0	na	0	0	0	na	0	0	0	na	0	0	0	na	0	0	0	na	0	0	0	na	0	0	0	na	0	0	1	na	1
	Mask wearing	1 question measumed; 5-point scale from 0 (extremely unlikely) - 1 (extremely likely)	0.82	na	0.84	0.84	0.31	na	0.28	0.27	575	na	1408	569	0	na	0	0	0	na	0	0	0	na	0	0	0	na	0	0	0	na	0	0	0	na	0	0	0	na	0	0	0	na	0	0	1	na	1
Bokemper et al. (2022) Study 2	Social Distancing	16 questions measumed (avoid public gathering); 5-point scale from 0 (extremely unlikely) - 1 (extremely likely)	0.71	na	0.73	na	0.2	na	0.19	na	1571	na	3026	na	0	na	0	na	0	na	0	na	0	na	0	na	0	na	0	na	0	na	0	na	0	na	0	na	0	na	0	na	0	na	0	na	0	na	1
	Mask wearing	7 questions measumed; 5-point scale from 0 (extremely unlikely) - 1 (extremely likely)	0.77	na	0.78	na	0.24	na	0.23	na	1571	na	3021	na	0	na	0	na	0	na	0	na	0	na	0	na	0	na	0	na	0	na	0	na	0	na	0	na	0	na	0	na	0	na	0	na	0	na	1
Browning et al., (2021)	Social Distancing	1 question measumed (avoid public gathering); 5-point scale from 1 (extremely unlikely) - 5 (extremely likely)	4.65	4.72	na	na	0.79	0.68	na	na	421	411	na	na	0	0	na	na	0	0	na	na	0	0	na	na	0	0	na	na	0	0	na	na	0	0	na	na	0	0	na	na	0	0	na	na	1	1	na
	Hand washing	1 question measumed; 5-point scale from 1 (extremely unlikely) - 5 (extremely likely)	4.59	4.7	na	na	0.79	0.65	na	na	421	411	na	na	0	0	na	na	0	0	na	na	0	0	na	na	0	0	na	na	0	0	na	na	0	0	na	na	0	0	na	na	0	0	na	na	1	1	na
Capraro & Barcelo (2020)	Social Distancing	4 questions measumed (avoid public gathering); 10-point scale from 1 (strongly disagree ) - 10 (strongly agree)	8.61	8.7	8.72	8.62	1.92	1.87	1.81	2.17	494	963	528	473	0	0	0	0	0	0	0	0	0	0	0	0	0	0	0	0	0	0	0	0	0	0	0	0	0	0	0	0	0	0	0	0	0	1	1
	Mask wearing	3 questions measumed; 10-point scale from 1 (strongly disagree ) - 10 (strongly agree)	7.15	7.42	7.24	7.23	2.95	2.88	2.96	3.03	494	963	528	473	0	0	0	0	0	0	0	0	0	0	0	0	0	0	0	0	0	0	0	0	0	0	0	0	0	0	0	0	0	0	0	0	0	1	1
Ceylan et al., (2021) Study 1	Social Distancing	2 questions measumed (avoid public gathering); 7-point scale from 1 (not at all ) - 10 (very much)	3.58	4.54	na	na	1.64	1.34	na	na	60	59	na	na	0	0	na	na	0	0	na	na	0	0	na	na	0	0	na	na	0	0	na	na	0	0	na	na	0	0	na	na	0	0	na	na	1	1	na
	Behaviour intentions	3 questions measumed (help others); 7-point scale from 1 (not at all ) - 10 (very much)	2.95	4.25	na	na	1.82	1.74	na	na	60	59	na	na	0	0	na	na	0	0	na	na	0	0	na	na	0	0	na	na	0	0	na	na	0	0	na	na	0	0	na	na	0	0	na	na	1	1	na
Everett et al. (2020)	Social Distancing	1 question measumed (avoid public gathering); 7-point scale from 1 (extremely unlikely) - 7 (extremely likely)	5.64	5.6	5.69	na	1.62	1.61	1.61	na	271	247	268	na	0	0	0	na	0	0	0	na	0	0	0	na	0	0	0	na	0	0	0	na	0	0	0	na	0	0	0	na	0	0	0	na	1	1	1
	Hand washing	1 question measumed; 7-point scale from 1 (extremely unlikely) - 7 (extremely likely)	6.08	6.15	6.17	na	1.41	1.17	1.27	na	271	247	268	na	0	0	0	na	0	0	0	na	0	0	0	na	0	0	0	na	0	0	0	na	0	0	0	na	0	0	0	na	0	0	0	na	1	1	1
	Behaviour intentions	1 question measumed (share public health message); 7-point scale from 1 (extremely unlikely) - 7 (extremely likely)	2.86	2.98	3.34	na	2.08	2.14	2.19	na	271	247	268	na	0	0	0	na	0	0	0	na	0	0	0	na	0	0	0	na	0	0	0	na	0	0	0	na	0	0	0	na	0	0	0	na	1	1	1
Frias-Navarro et al., (2021)	Social Distancing	1 question measumed (participating in public gathering); 7-point scale from 1 (extremely unlikely) - 7 (extremely likely)	1.63	1.7	1.64	na	1.39	1.5	1.48	na	918	921	897	na	0	0	0	na	0	0	0	na	0	0	0	na	0	0	0	na	0	0	0	na	0	0	0	na	0	0	0	na	0	0	0	na	1	1	1
	Hand washing	1 question measumed; 7-point scale from 1 (extremely unlikely) - 7 (extremely likely)	6.07	6.1	6.24	na	1.56	1.52	1.37	na	918	921	897	na	0	0	0	na	0	0	0	na	0	0	0	na	0	0	0	na	0	0	0	na	0	0	0	na	0	0	0	na	0	0	0	na	1	1	1
	Behaviour intentions	1 question measumed (share public health message); 7-point scale from 1 (extremely unlikely) - 7 (extremely likely)	4.33	4.44	4.54	na	2.23	2.22	2.19	na	918	921	897	na	0	0	0	na	0	0	0	na	0	0	0	na	0	0	0	na	0	0	0	na	0	0	0	na	0	0	0	na	0	0	0	na	1	1	1
Gillman et al., (2022)	Behaviour intentions	19 questions measumed (several protective behaviours); 4-point scale from 1 (never) - 4 (always)	3.48	3.52	na	na	0.58	0.57	na	na	100	200	na	na	0	0	na	na	0	0	na	na	0	0	na	na	0	0	na	na	0	0	na	na	0	0	na	na	0	0	na	na	0	0	na	na	1	1	na
Hacquin et al. (2020)	Hand washing	2 questions measumed; 10-point scale from 0 (not at all) - 1 (certainly)	0.52	0.54	na	0.55	0.2	0.21	na	0.21	500	500	na	500	0	0	na	0	0	0	na	0	0	0	na	0	0	0	na	0	0	0	na	0	0	0	na	0	0	0	na	0	0	0	na	0	1	1	na
	Behaviour intentions	7 questions measumed (several protective behaviours); 10-point scale from 0 (not at all) - 1 (certainly)	0.72	0.72	na	0.72	0.16	0.16	na	0.16	500	500	na	500	0	0	na	0	0	0	na	0	0	0	na	0	0	0	na	0	0	0	na	0	0	0	na	0	0	0	na	0	0	0	na	0	1	1	na
Heffner et al. (2021)	Social Distancing	1 question measumed (avoid public gathering); 3-point scale from 0 (not at all) - 50 - 100 (all the time)	93.75	93.81	na	na	12.96	13.43	na	na	955	955	na	na	0	0	na	na	0	0	na	na	0	0	na	na	0	0	na	na	0	0	na	na	0	0	na	na	0	0	na	na	0	1	na	na	1	1	na
Jordan et al. (2020) Study 1	Behaviour intentions	11 questions measumed (several protective behaviours); 100-point scale from 0 (strongly disadree) - 100 (strongly agree)	66.5	69.47	na	69.56	22.53	20.85	na	21.53	246	246	na	246	0	0	na	0	0	0	na	0	0	0	na	0	0	0	na	0	0	0	na	0	0	0	na	0	0	0	na	0	0	0	na	0	0	1	na
Luttrell & Petty (2020) Study 1	Social Distancing	1 question measumed (how persuassive to practice social distancing); 5-point scale from 1 (not at all) - 5 (extremelly)	3.74	3.91	na	na	1	0.93	na	na	96	95	na	na	0	0	na	na	0	0	na	na	0	0	na	na	0	0	na	na	0	0	na	na	0	0	na	na	0	0	na	na	0	0	na	na	1	1	na
Luttrell & Petty (2020) Study 2	Social Distancing	3 questions measumed (how persuassive to practice social distancing); 5-point scale from 1 (not at all) - 5 (extremelly)	3.6	3.87	na	na	0.9	0.91	na	na	143	146	na	na	0	0	na	na	0	0	na	na	0	0	na	na	0	0	na	na	0	0	na	na	0	0	na	na	0	0	na	na	0	0	na	na	1	1	na
Luttrell & Petty (2020) Study 3	Social Distancing	3 questions measumed (how persuassive to practice social distancing); 5-point scale from 1 (not at all) - 5 (extremelly)	3.74	3.79	na	na	1.01	1.04	na	na	192	191	na	na	0	0	na	na	0	0	na	na	0	0	na	na	0	0	na	na	0	0	na	na	0	0	na	na	0	0	na	na	0	0	na	na	1	1	na
Miller et al., (2012)	Hand washing	3 questions measumed; 7-point scale from 1 (strongly agree) - 7 (strongly disagree)	4.02	na	3.34	na	1.88	na	1.45	na	32	na	52	na	0	na	1	na	0	na	0	na	0	na	1	na	0	na	0	na	0	0	na	0	0	0	na	0	0	na	0	na	0	na	0	na	0	na	1
Miyajima et al. (2021) Sudy 1	Behaviour intentions	15 questions measumed (several protective behaviours); 100-point scale from 0 (strongly disadree) - 100 (strongly agree)	73.36	77.84	na	78.78	18.02	16.95	na	17.09	422	357	na	393	0	0	na	0	0	0	na	0	0	0	na	0	0	0	na	0	0	0	na	0	0	0	na	0	0	0	na	0	0	0	na	0	0	1	na
Miyajima et al. (2021) Study 2	Behaviour intentions	15 questions measumed (several protective behaviours); 100-point scale from 0 (strongly disadree) - 100 (strongly agree)	72.67	75.86	76.31	76.36	16.85	17.95	17.27	18.42	428	380	470	408	0	0	0	0	0	0	0	0	0	0	0	0	0	0	0	0	0	0	0	0	0	0	0	0	0	0	0	0	0	0	0	0	0	1	1
Pfattheicher et al. (2020) Study 3	Social Distancing	5 questions measumed (avoid public gathering); 5-point scale from 1 (very unlikely) - 5 (very likely)	4.3	na	4.51	na	0.76	na	0.66	na	305	na	258	na	0	na	0	na	0	na	0	na	0	na	0	na	0	na	0	na	0	na	0	na	0	na	0	na	0	na	0	na	0	na	0	na	0	na	0
Pfattheicher et al. (2020) Study 4	Mask wearing	1 question measumed (avoid public gathering); 5-point scale from 1 (very unlikely) - 5 (very likely)	3.69	4	na	na	1.24	1.12	na	na	534	500	na	na	0	0	na	na	0	0	na	na	0	0	na	na	0	0	na	na	0	0	na	na	0	0	na	na	0	0	na	na	0	0	na	na	0	0	na
Utych & Fowler (2020)	Social Distancing	1 question measumed (avoid public gathering); 7-point scale from 1 (extremelly unlikely) - 7 (extremelly likely)	5.66	5.7	na	5.66	1.98	1.99	na	2.06	165	167	na	163	0	0	na	0	0	0	na	0	0	0	na	0	0	0	na	0	0	0	na	0	0	0	na	0	0	0	na	0	0	0	na	0	1	1	na
	Hand washing	1 question measumed; 7-point scale from 1 (extremelly unlikely) - 7 (extremelly likely)	6.29	6.38	na	6.28	1.38	1.3	na	1.44	199	201	na	198	0	0	na	0	0	0	na	0	0	0	na	0	0	0	na	0	0	0	na	0	0	0	na	0	0	0	na	0	0	0	na	0	1	1	na
	Behaviour intentions	1 question measumed (several protective behaviours); 7-point scale from 1 (extremelly unlikely) - 7 (extremelly likely)	6.51	6.53	na	6.39	1.14	1.11	na	1.35	199	203	na	201	0	0	na	0	0	0	na	0	0	0	na	0	0	0	na	0	0	0	na	0	0	0	na	0	0	0	na	0	0	0	na	0	1	1	na
Yardley et al., (2011)	Hand washing	3 questions measumed at 4 weeks time point; 7-point scale from 1 (strongly disagree) - 7 (strongly agree)	4.96	na	6.13	na	1.71	na	1.18	na	142	na	270	na	0	na	1	na	0	na	1	na	0	na	1	na	0	na	1	na	0	na	1	na	0	na	1	na	0	na	1	na	0	na	0	na	0	na	1
[truncated: 93 more columns]

## Sheet: Social distancing
Studies	Behaviour-related outcome	scale used to measure the outcome	y[,1] CONTROL	y[,2] Prosocial message Public	y[,3] Prosocial message loved ones	y[,4] No prosocial message (self-focused)	sd[,1]	sd[,2]	sd[,3]	sd[,4]	n[,1]	n[,2]	n[,3]	n[,4]	BCT_1_1_[1] control	BCT_1_1_[2] Public	BCT_1_1_[3] loved ones	BCT_1_1_[4] self-focused	BCT_1_2_[1]	BCT_1_2_[2]	BCT_1_2_[3]	BCT_1_2_[4]	BCT_1_4_[1]	BCT_1_4_[2]	BCT_1_4_[3]	BCT_1_4_[4]	BCT_1_9_[1]	BCT_1_9_[2]	BCT_1_9_[3]	BCT_1_9_[4]	BCT_2_2_[1]	BCT_2_2_[2]	BCT_2_2_[3]	BCT_2_2_[4]	BCT_2_3_[1]	BCT_2_3_[2]	BCT_2_3_[3]	BCT_2_3_[4]	BCT_3_1_[1]	BCT_3_1_[2]	BCT_3_1_[3]	BCT_3_1_[4]	BCT_3_2_[1]	BCT_3_2_[2]	BCT_3_2_[3]	BCT_3_2_[4]	BCT_4_1_[1]	BCT_4_1_[2]	BCT_4_1_[3]
Bokemper et al. (2022) Study 1	Social Distancing	5 questions measumed (avoid public gathering); 5-point scale from 0 (extremely unlikely) - 1 (extremely likely)	0.63	na	0.65	0.64	0.24	na	0.24	0.26	572	na	1395	569	0	na	0	0	0	na	0	0	0	na	0	0	0	na	0	0	0	na	0	0	0	na	0	0	0	na	0	0	0	na	0	0	1	na	1
Bokemper et al. (2022) Study 2	Social Distancing	16 questions measumed (avoid public gathering); 5-point scale from 0 (extremely unlikely) - 1 (extremely likely)	0.71	na	0.73	na	0.2	na	0.19	na	1571	na	3026	na	0	na	0	na	0	na	0	na	0	na	0	na	0	na	0	na	0	na	0	na	0	na	0	na	0	na	0	na	0	na	0	na	0	na	1
Browning et al., (2021)	Social Distancing	1 question measumed (avoid public gathering); 5-point scale from 1 (extremely unlikely) - 5 (extremely likely)	4.65	4.72	na	na	0.79	0.68	na	na	421	411	na	na	0	0	na	na	0	0	na	na	0	0	na	na	0	0	na	na	0	0	na	na	0	0	na	na	0	0	na	na	0	0	na	na	1	1	na
Capraro & Barcelo (2020)	Social Distancing	4 questions measumed (avoid public gathering); 10-point scale from 1 (strongly disagree ) - 10 (strongly agree)	8.61	8.7	8.72	8.62	1.92	1.87	1.81	2.17	494	963	528	473	0	0	0	0	0	0	0	0	0	0	0	0	0	0	0	0	0	0	0	0	0	0	0	0	0	0	0	0	0	0	0	0	0	1	1
Ceylan et al., (2021) Study 1	Social Distancing	2 questions measumed (avoid public gathering); 7-point scale from 1 (not at all ) - 10 (very much)	3.58	4.54	na	na	1.64	1.34	na	na	60	59	na	na	0	0	na	na	0	0	na	na	0	0	na	na	0	0	na	na	0	0	na	na	0	0	na	na	0	0	na	na	0	0	na	na	1	1	na
Everett et al. (2020)	Social Distancing	1 question measumed (avoid public gathering); 7-point scale from 1 (extremely unlikely) - 7 (extremely likely)	5.64	5.6	5.69	na	1.62	1.61	1.61	na	271	247	268	na	0	0	0	na	0	0	0	na	0	0	0	na	0	0	0	na	0	0	0	na	0	0	0	na	0	0	0	na	0	0	0	na	1	1	1
Frias-Navarro et al., (2021)	Social Distancing	1 question measumed (participating in public gathering); 7-point scale from 1 (extremely unlikely) - 7 (extremely likely)	1.63	1.7	1.64	na	1.39	1.5	1.48	na	918	921	897	na	0	0	0	na	0	0	0	na	0	0	0	na	0	0	0	na	0	0	0	na	0	0	0	na	0	0	0	na	0	0	0	na	1	1	1
Heffner et al. (2021)	Social Distancing	1 question measumed (avoid public gathering); 3-point scale from 0 (not at all) - 50 - 100 (all the time)	93.75	93.81	na	na	12.96	13.43	na	na	955	955	na	na	0	0	na	na	0	0	na	na	0	0	na	na	0	0	na	na	0	0	na	na	0	0	na	na	0	0	na	na	0	1	na	na	1	1	na
Luttrell & Petty (2020) Study 1	Social Distancing	1 question measumed (how persuassive to practice social distancing); 5-point scale from 1 (not at all) - 5 (extremelly)	3.74	3.91	na	na	1	0.93	na	na	96	95	na	na	0	0	na	na	0	0	na	na	0	0	na	na	0	0	na	na	0	0	na	na	0	0	na	na	0	0	na	na	0	0	na	na	1	1	na
Luttrell & Petty (2020) Study 2	Social Distancing	3 questions measumed (how persuassive to practice social distancing); 5-point scale from 1 (not at all) - 5 (extremelly)	3.6	3.87	na	na	0.9	0.91	na	na	143	146	na	na	0	0	na	na	0	0	na	na	0	0	na	na	0	0	na	na	0	0	na	na	0	0	na	na	0	0	na	na	0	0	na	na	1	1	na
Luttrell & Petty (2020) Study 3	Social Distancing	3 questions measumed (how persuassive to practice social distancing); 5-point scale from 1 (not at all) - 5 (extremelly)	3.74	3.79	na	na	1.01	1.04	na	na	192	191	na	na	0	0	na	na	0	0	na	na	0	0	na	na	0	0	na	na	0	0	na	na	0	0	na	na	0	0	na	na	0	0	na	na	1	1	na
Pfattheicher et al. (2020) Study 3	Social Distancing	5 questions measumed (avoid public gathering); 5-point scale from 1 (very unlikely) - 5 (very likely)	4.3	na	4.51	na	0.76	na	0.66	na	305	na	258	na	0	na	0	na	0	na	0	na	0	na	0	na	0	na	0	na	0	na	0	na	0	na	0	na	0	na	0	na	0	na	0	na	0	na	0
Utych & Fowler (2020)	Social Distancing	1 question measumed (avoid public gathering); 7-point scale from 1 (extremelly unlikely) - 7 (extremelly likely)	5.66	5.7	na	5.66	1.98	1.99	na	2.06	165	167	na	163	0	0	na	0	0	0	na	0	0	0	na	0	0	0	na	0	0	0	na	0	0	0	na	0	0	0	na	0	0	0	na	0	1	1	na
[truncated: 93 more columns]

## Sheet: Behaviour intentions
Studies	Behaviour-related outcome	scale used to measure the outcome	y[,1] CONTROL	y[,2] Prosocial message Public	y[,3] Prosocial message loved ones	y[,4] No prosocial message (self-focused)	sd[,1]	sd[,2]	sd[,3]	sd[,4]	n[,1]	n[,2]	n[,3]	n[,4]	BCT_1_1_[1] control	BCT_1_1_[2] Public	BCT_1_1_[3] loved ones	BCT_1_1_[4] self-focused	BCT_1_2_[1]	BCT_1_2_[2]	BCT_1_2_[3]	BCT_1_2_[4]	BCT_1_4_[1]	BCT_1_4_[2]	BCT_1_4_[3]	BCT_1_4_[4]	BCT_1_9_[1]	BCT_1_9_[2]	BCT_1_9_[3]	BCT_1_9_[4]	BCT_2_2_[1]	BCT_2_2_[2]	BCT_2_2_[3]	BCT_2_2_[4]	BCT_2_3_[1]	BCT_2_3_[2]	BCT_2_3_[3]	BCT_2_3_[4]	BCT_3_1_[1]	BCT_3_1_[2]	BCT_3_1_[3]	BCT_3_1_[4]	BCT_3_2_[1]	BCT_3_2_[2]	BCT_3_2_[3]	BCT_3_2_[4]	BCT_4_1_[1]	BCT_4_1_[2]	BCT_4_1_[3]
Ceylan et al., (2021) Study 1	Behaviour intentions	3 questions measumed (help others); 7-point scale from 1 (not at all ) - 10 (very much)	2.95	4.25	na	na	1.82	1.74	na	na	60	59	na	na	0	0	na	na	0	0	na	na	0	0	na	na	0	0	na	na	0	0	na	na	0	0	na	na	0	0	na	na	0	0	na	na	1	1	na
Everett et al. (2020)	Behaviour intentions	1 question measumed (share public health message); 7-point scale from 1 (extremely unlikely) - 7 (extremely likely)	2.86	2.98	3.34	na	2.08	2.14	2.19	na	271	247	268	na	0	0	0	na	0	0	0	na	0	0	0	na	0	0	0	na	0	0	0	na	0	0	0	na	0	0	0	na	0	0	0	na	1	1	1
Frias-Navarro et al., (2021)	Behaviour intentions	1 question measumed (share public health message); 7-point scale from 1 (extremely unlikely) - 7 (extremely likely)	4.33	4.44	4.54	na	2.23	2.22	2.19	na	918	921	897	na	0	0	0	na	0	0	0	na	0	0	0	na	0	0	0	na	0	0	0	na	0	0	0	na	0	0	0	na	0	0	0	na	1	1	1
Gillman et al., (2022)	Behaviour intentions	19 questions measumed (several protective behaviours); 4-point scale from 1 (never) - 4 (always)	3.48	3.52	na	na	0.58	0.57	na	na	100	200	na	na	0	0	na	na	0	0	na	na	0	0	na	na	0	0	na	na	0	0	na	na	0	0	na	na	0	0	na	na	0	0	na	na	1	1	na
Hacquin et al. (2020)	Behaviour intentions	7 questions measumed (several protective behaviours); 10-point scale from 0 (not at all) - 1 (certainly)	0.72	0.72	na	0.72	0.16	0.16	na	0.16	500	500	na	500	0	0	na	0	0	0	na	0	0	0	na	0	0	0	na	0	0	0	na	0	0	0	na	0	0	0	na	0	0	0	na	0	1	1	na
Jordan et al. (2020) Study 1	Behaviour intentions	11 questions measumed (several protective behaviours); 100-point scale from 0 (strongly disadree) - 100 (strongly agree)	66.5	69.47	na	69.56	22.53	20.85	na	21.53	246	246	na	246	0	0	na	0	0	0	na	0	0	0	na	0	0	0	na	0	0	0	na	0	0	0	na	0	0	0	na	0	0	0	na	0	0	1	na
Miyajima et al. (2021) Sudy 1	Behaviour intentions	15 questions measumed (several protective behaviours); 100-point scale from 0 (strongly disadree) - 100 (strongly agree)	73.36	77.84	na	78.78	18.02	16.95	na	17.09	422	357	na	393	0	0	na	0	0	0	na	0	0	0	na	0	0	0	na	0	0	0	na	0	0	0	na	0	0	0	na	0	0	0	na	0	0	1	na
Miyajima et al. (2021) Study 2	Behaviour intentions	15 questions measumed (several protective behaviours); 100-point scale from 0 (strongly disadree) - 100 (strongly agree)	72.67	75.86	76.31	76.36	16.85	17.95	17.27	18.42	428	380	470	408	0	0	0	0	0	0	0	0	0	0	0	0	0	0	0	0	0	0	0	0	0	0	0	0	0	0	0	0	0	0	0	0	0	1	1
Utych & Fowler (2020)	Behaviour intentions	1 question measumed (several protective behaviours); 7-point scale from 1 (extremelly unlikely) - 7 (extremelly likely)	6.51	6.53	na	6.39	1.14	1.11	na	1.35	199	203	na	201	0	0	na	0	0	0	na	0	0	0	na	0	0	0	na	0	0	0	na	0	0	0	na	0	0	0	na	0	0	0	na	0	1	1	na
[truncated: 93 more columns]

## Sheet: Hand washing
Studies	Behaviour-related outcome	scale used to measure the outcome	y[,1] CONTROL	y[,2] Prosocial message Public	y[,3] Prosocial message loved ones	y[,4] No prosocial message (self-focused)	sd[,1]	sd[,2]	sd[,3]	sd[,4]	n[,1]	n[,2]	n[,3]	n[,4]	BCT_1_1_[1] control	BCT_1_1_[2] Public	BCT_1_1_[3] loved ones	BCT_1_1_[4] self-focused	BCT_1_2_[1]	BCT_1_2_[2]	BCT_1_2_[3]	BCT_1_2_[4]	BCT_1_4_[1]	BCT_1_4_[2]	BCT_1_4_[3]	BCT_1_4_[4]	BCT_1_9_[1]	BCT_1_9_[2]	BCT_1_9_[3]	BCT_1_9_[4]	BCT_2_2_[1]	BCT_2_2_[2]	BCT_2_2_[3]	BCT_2_2_[4]	BCT_2_3_[1]	BCT_2_3_[2]	BCT_2_3_[3]	BCT_2_3_[4]	BCT_3_1_[1]	BCT_3_1_[2]	BCT_3_1_[3]	BCT_3_1_[4]	BCT_3_2_[1]	BCT_3_2_[2]	BCT_3_2_[3]	BCT_3_2_[4]	BCT_4_1_[1]	BCT_4_1_[2]	BCT_4_1_[3]
Browning et al., (2021)	Hand washing	1 question measumed; 5-point scale from 1 (extremely unlikely) - 5 (extremely likely)	4.59	4.7	na	na	0.79	0.65	na	na	421	411	na	na	0	0	na	na	0	0	na	na	0	0	na	na	0	0	na	na	0	0	na	na	0	0	na	na	0	0	na	na	0	0	na	na	1	1	na
Everett et al. (2020)	Hand washing	1 question measumed; 7-point scale from 1 (extremely unlikely) - 7 (extremely likely)	6.08	6.15	6.17	na	1.41	1.17	1.27	na	271	247	268	na	0	0	0	na	0	0	0	na	0	0	0	na	0	0	0	na	0	0	0	na	0	0	0	na	0	0	0	na	0	0	0	na	1	1	1
Frias-Navarro et al., (2021)	Hand washing	1 question measumed; 7-point scale from 1 (extremely unlikely) - 7 (extremely likely)	6.07	6.1	6.24	na	1.56	1.52	1.37	na	918	921	897	na	0	0	0	na	0	0	0	na	0	0	0	na	0	0	0	na	0	0	0	na	0	0	0	na	0	0	0	na	0	0	0	na	1	1	1
Hacquin et al. (2020)	Hand washing	2 questions measumed; 10-point scale from 0 (not at all) - 1 (certainly)	0.52	0.54	na	0.55	0.2	0.21	na	0.21	500	500	na	500	0	0	na	0	0	0	na	0	0	0	na	0	0	0	na	0	0	0	na	0	0	0	na	0	0	0	na	0	0	0	na	0	1	1	na
Miller et al., (2012)	Hand washing	3 questions measumed; 7-point scale from 1 (strongly agree) - 7 (strongly disagree)	4.02	na	3.34	na	1.88	na	1.45	na	32	na	52	na	0	na	1	na	0	na	0	na	0	na	1	na	0	na	0	na	0	0	na	0	0	0	na	0	0	na	0	na	0	na	0	na	0	na	1
Utych & Fowler (2020)	Hand washing	1 question measumed; 7-point scale from 1 (extremelly unlikely) - 7 (extremelly likely)	6.29	6.38	na	6.28	1.38	1.3	na	1.44	199	201	na	198	0	0	na	0	0	0	na	0	0	0	na	0	0	0	na	0	0	0	na	0	0	0	na	0	0	0	na	0	0	0	na	0	1	1	na
Yardley et al., (2011)	Hand washing	3 questions measumed at 4 weeks time point; 7-point scale from 1 (strongly disagree) - 7 (strongly agree)	4.96	na	6.13	na	1.71	na	1.18	na	142	na	270	na	0	na	1	na	0	na	1	na	0	na	1	na	0	na	1	na	0	na	1	na	0	na	1	na	0	na	1	na	0	na	0	na	0	na	1
[truncated: 93 more columns]

## Sheet: Mask wearing
Studies	Behaviour-related outcome	scale used to measure the outcome	y[,1] CONTROL	y[,2] Prosocial message Public	y[,3] Prosocial message loved ones	y[,4] No prosocial message (self-focused)	sd[,1]	sd[,2]	sd[,3]	sd[,4]	n[,1]	n[,2]	n[,3]	n[,4]	BCT_1_1_[1] control	BCT_1_1_[2] Public	BCT_1_1_[3] loved ones	BCT_1_1_[4] self-focused	BCT_1_2_[1]	BCT_1_2_[2]	BCT_1_2_[3]	BCT_1_2_[4]	BCT_1_4_[1]	BCT_1_4_[2]	BCT_1_4_[3]	BCT_1_4_[4]	BCT_1_9_[1]	BCT_1_9_[2]	BCT_1_9_[3]	BCT_1_9_[4]	BCT_2_2_[1]	BCT_2_2_[2]	BCT_2_2_[3]	BCT_2_2_[4]	BCT_2_3_[1]	BCT_2_3_[2]	BCT_2_3_[3]	BCT_2_3_[4]	BCT_3_1_[1]	BCT_3_1_[2]	BCT_3_1_[3]	BCT_3_1_[4]	BCT_3_2_[1]	BCT_3_2_[2]	BCT_3_2_[3]	BCT_3_2_[4]	BCT_4_1_[1]	BCT_4_1_[2]	BCT_4_1_[3]
Bokemper et al. (2022) Study 1	Mask wearing	1 question measumed; 5-point scale from 0 (extremely unlikely) - 1 (extremely likely)	0.82	na	0.84	0.84	0.31	na	0.28	0.27	575	na	1408	569	0	na	0	0	0	na	0	0	0	na	0	0	0	na	0	0	0	na	0	0	0	na	0	0	0	na	0	0	0	na	0	0	1	na	1
Bokemper et al. (2022) Study 2	Mask wearing	7 questions measumed; 5-point scale from 0 (extremely unlikely) - 1 (extremely likely)	0.77	na	0.78	na	0.24	na	0.23	na	1571	na	3021	na	0	na	0	na	0	na	0	na	0	na	0	na	0	na	0	na	0	na	0	na	0	na	0	na	0	na	0	na	0	na	0	na	0	na	1
Capraro & Barcelo (2020)	Mask wearing	3 questions measumed; 10-point scale from 1 (strongly disagree ) - 10 (strongly agree)	7.15	7.42	7.24	7.23	2.95	2.88	2.96	3.03	494	963	528	473	0	0	0	0	0	0	0	0	0	0	0	0	0	0	0	0	0	0	0	0	0	0	0	0	0	0	0	0	0	0	0	0	0	1	1
Pfattheicher et al. (2020) Study 4	Mask wearing	1 question measumed (avoid public gathering); 5-point scale from 1 (very unlikely) - 5 (very likely)	3.69	4	na	na	1.24	1.12	na	na	534	500	na	na	0	0	na	na	0	0	na	na	0	0	na	na	0	0	na	na	0	0	na	na	0	0	na	na	0	0	na	na	0	0	na	na	0	0	na
[truncated: 93 more columns]

## Sheet: Key 
na[] number of arms in a trial
NA where there is no data e.g. third arm in a two arm trial
y[,1] mean in group1	y[,2] mean in group 2	y[,3] mean in group 3	y[,4] mean in group 4
sd[,1] sd in group1	sd[,2] sd in group 2	sd[,3] sd in group 3	sd[,4] sd in group 4
n[,1] n in group1	n[,2] n in group 2	n[,3] n in group 3	n[,4] n in group 4
Group 1 = Control	Group 2 = Prosocial message Public	Group 3 = Prosocial message loved ones	Group 4 = No prosocial message self-focused
BCTs
BCT_1_1_[1] 0 if component not used 1 if used in group 1	BCT_1_1_[2] 0 if component not used 1 if used in group 2	BCT_1_1_[3] 0 if component not used 1 if used in group 3	BCT_1_1_[4] 0 if component not used 1 if used in group 4
same for all other components
MINDSPACE components
messenger[,1] 0 if component not used 1 if used in group 1	messenger[,2] 0 if component not used 1 if used in group 2	messenger[,3] 0 if component not used 1 if used in group 3	messenger[,4] 0 if component not used 1 if used in group 4
same for all other components
